# Supplementary material for: The Jejunal Microbiota in Patients With Chronic Pancreatitis: Results From a Pilot Study
Source: Gastro Hep Adv. 2026 Mar 3;5(5):100907. doi: 10.1016/j.gastha.2026.100907 (PMC13081173; doi:10.1016/j.gastha.2026.100907)
Supplement: Supplementary Table 1 — DNA Quality, Sequence Statistics, Metagenomic Diversity, Bacterial Diversity of the Microbiome Across Groups. [file mmc1.xlsx]

## Sheet: Sequence characteristics SnapLy
Sequence characteristics							Alpha-diversity		Normalised library size		Goods coverage
Sample_ID	fastqc-percent_duplicates	fastqc-percent_gc	fastqc-avg_sequence_length	fastqc-median_sequence_length	fastqc-percent_fails	fastqc-total_sequences	Chao1	Shannon	Sample_Ids		sample_ids	no.singleton	no.seqs	goods_coverage
CPIF150	91.4791	52	439.795	454	36.3636	256663	11	1.70395	CPIF160	1605	CPIF150	18	1271	98.5838
CPIF153	92.3433	52	441.944	454	36.3636	292464	11	1.67582	CPIF178	6261	CPIF153	15	1271	98.8198
CPIF154	95.7649	54	456.089	464	45.4545	269678	4	0.817802	ECIF9	7386	CPIF154	1	1271	99.9213
CPIF158	97.8939	55	452.974	464	45.4545	290822	1	0	CPIF171	9570	CPIF158	0	1271	100
CPIF159	96.2619	55	445.558	454	45.4545	315798	5	0.779278	CPIF159	14728	CPIF159	2	1271	99.8426
CPIF160	97.8612	54	442.315	444	45.4545	373760	2	0.490753	CPIF154	18858	CPIF160	0	1271	100
CPIF161	93.4741	51	446.222	464	36.3636	345314	15	1.6302	HCIF78	20524	CPIF161	22	1271	98.2691
CPIF162	98.1661	55	445.42	444	45.4545	736675	2	0.240353	CPIF162	22682	CPIF162	0	1271	100
CPIF163	93.2608	51	448.849	464	36.3636	389645	12	1.65922	CPIF175	24345	CPIF163	18	1271	98.5838
CPIF164	95.9522	52	449.972	464	45.4545	251818	5	1.24098	CPIF165	28039	CPIF164	1	1271	99.9213
CPIF165	94.924	51	441.628	444	45.4545	291943	8	1.14053	IF-EC1	29504	CPIF165	11	1271	99.1345
CPIF166	93.8566	56	443.468	464	45.4545	368917	18	1.825	CPIF170	29585	CPIF166	4	1271	99.6853
CPIF167	94.924	53	449.916	464	45.4545	273876	8	1.31233	CPIF177	30001	CPIF167	12	1271	99.0559
CPIF168	93.887	52	452.979	464	36.3636	299556	12	1.37804	CPIF164	30507	CPIF168	19	1271	98.5051
CPIF169	93.3356	53	448.944	464	45.4545	234800	16	1.38129	CPIF150	32381	CPIF169	11	1271	99.1345
CPIF170	91.9871	51	440.03	464	45.4545	304610	10	1.4881	CPIF158	32804	CPIF170	9	1271	99.2919
CPIF171	95.8556	55	448.633	454	45.4545	197401	6	1.00219	CPIF166	34096	CPIF171	0	1271	100
CPIF172	96.382	56	449.384	454	45.4545	375507	10	1.30296	CPIF172	36130	CPIF172	3	1271	99.764
CPIF173	93.3697	54	450.835	464	45.4545	212237	10	1.46956	CPIF169	36463	CPIF173	2	1271	99.8426
CPIF174	92.3976	53	445.49	464	36.3636	472392	20	1.7379	CPIF173	37938	CPIF174	16	1271	98.7411
CPIF175	84.7401	51	371.353	374	45.4545	317295	7	0.883901	ECIF5	38669	CPIF175	7	1271	99.4493
CPIF177	94.622	55	345.983	344	45.4545	692708	10	1.47119	CPIF182	39118	CPIF177	12	1271	99.0559
CPIF178	94.6144	54	425.864	444	36.3636	162321	5	0.837358	ECIF6	39399	CPIF178	2	1271	99.8426
CPIF179	92.8034	51	437.504	464	45.4545	373146	9	1.56953	CPIF179	39605	CPIF179	16	1271	98.7411
CPIF180	93.3697	53	450.875	464	45.4545	290757	9	1.28299	CPIF153	42011	CPIF180	13	1271	98.9772
CPIF181	94.4599	55	449.092	464	36.3636	298801	16	1.38854	ECIF4	42957	CPIF181	12	1271	99.0559
CPIF182	95.1437	53	455.659	464	45.4545	252745	14	1.14092	ECIF3	43232	CPIF182	17	1271	98.6625
CPIF183	92.5885	53	449.607	464	36.3636	259879	11	1.52771	CPIF181	44145	CPIF183	16	1271	98.7411
CPIF184	93.5932	53	451.766	464	45.4545	242962	14	1.34159	CPIF183	46025	CPIF184	12	1271	99.0559
ECIF2	96.0234	53	452.829	464	45.4545	358694	10	1.14429	CPIF184	46686	ECIF2	5	1271	99.6066
ECIF3	96.2763	52	455.444	464	45.4545	305070	6	1.12096	CPIF161	46810	ECIF3	7	1271	99.4493
ECIF4	88.2553	52	418.416	464	45.4545	450885	14	1.35224	ECIF2	47597	ECIF4	13	1271	98.9772
ECIF5	93.0626	52	449.996	464	45.4545	253754	10	1.59043	CPIF167	49727	ECIF5	16	1271	98.7411
ECIF6	95.438	55	451.205	464	45.4545	300392	7	1.51327	ECIF8	58566	ECIF6	10	1271	99.2132
ECIF7	93.6757	52	451.448	464	36.3636	375109	12	1.43237	CPIF180	60738	ECIF7	13	1271	98.9772
ECIF8	92.692	51	398.621	454	45.4545	1060631	9	1.18004	CPIF168	63131	ECIF8	19	1271	98.5051
ECIF9	95.4494	54	449.228	454	45.4545	306094	6	0.487284	CPIF163	65360	ECIF9	0	1271	100
HCIF78	95.2195	53	449.868	464	45.4545	220209	5	1.47682	ECIF7	74066	HCIF78	1	1271	99.9213
							8	0.778321	CPIF174	78505	IF-EC1	3	1271	99.764

## Sheet: Metagenomic_DNA
	DNACPIF-158	DNACPIF-159	DNACPIF-160	DNACPIF-161	DNACPIF-163	DNACPIF-166	DNACPIF-167	DNACPIF-154	DNACPIF-165	DNACPIF-162	DNACPIF-164	ECIF1
	CPD	CPD	CPD	CPD	CPD	CPD	CPND	CPND	CPND	CPND	CPND	HC/EC
Concentration (ng/ul)	346.6	150.1	161.6	798.6	140	99.1	182.9	210.6	237.5	429.2	88.9	56.1
A260/280	1.8	1.85	1.76	1.88	1.78	1.8	1.98	2.02	1.86	1.82	1.78	1.81
A260/230	1.04	1.15	1.51	2.07	1.1	1.01	1.1	1.42	1.26	1.26	0.99	1.1

## Sheet: Kingdom_Jejunal_Aspirate
Sample_IDs	Groups	Bacteria	Unassigned_sequences
CPIF150	CPD	32381	15949
CPIF153	CPND	42011	19873
CPIF154	CPND	18858	19561
CPIF158	CPD	32804	38288
CPIF159	CPD	14789	15400
CPIF160	CPD	1605	2091
CPIF161	CPD	46810	23609
CPIF162	CPND	22682	27703
CPIF163	CPD	65360	32273
CPIF164	CPND	30507	6354
CPIF165	CPND	28039	7485
CPIF166	CPD	34102	13302
CPIF167	CPND	49727	17368
CPIF168	CPD	63131	33071
CPIF169	CPD	36467	19118
CPIF170	CPND	29590	16521
CPIF171	CPND	9570	7858
CPIF172	CPND	36130	13822
CPIF173	CPD	37938	13289
CPIF174	CPD	78557	54974
CPIF175	CPD	24345	16050
CPIF177	CPND	30001	16668
CPIF178	CPND	6261	5996
CPIF179	CPND	39605	22638
CPIF180	CPD	60738	39028
CPIF181	CPND	44158	35285
CPIF182	CPD	39118	14371
CPIF183	CPND	46025	28184
CPIF184	CPD	46692	27013
ECIF2	Endoscopic_control/HC	47597	17522
ECIF3	Endoscopic_control/HC	43232	12895
ECIF4	Endoscopic_control/HC	43130	14453
ECIF5	Endoscopic_control/HC	38669	21811
ECIF6	Endoscopic_control/HC	39399	25325
ECIF7	Endoscopic_control/HC	74066	40545
ECIF8	Endoscopic_control/HC	58654	37444
ECIF9	Endoscopic_control/HC	7386	10291
HCIF78	Endoscopic_control/HC	20524	11243
IF-EC1	Endoscopic_control/HC	29506	20033

## Sheet: Phyla_Jejunal Aspirate
Sample_IDs	Groups	p_Acidobacteriota	p_Actinobacteriota	p_Armatimonadota	p_Bacteroidota	p_Bdellovibrionota_E	p_Campylobacterota	p_Chlamydiota	p_Chloroflexota	p_Cyanobacteria	p_Deinococcota	p_Dependentiae	p_Desulfobacterota_B	p_Desulfobacterota_I	p_Elusimicrobiota	p_Firmicutes	p_Fusobacteriota	p_Gemmatimonadota	p_Methanobacteriota_A_1229	p_Myxococcota_A_473307	p_Nitrospirota_A_437815	p_Omnitrophota	p_Patescibacteria	p_Planctomycetota	p_Proteobacteria	p_Spirochaetota	p_Synergistota	p_Unassigned_bacteria	p_Verrucomicrobiota
CPIF150	CPD	0	820	0	6964	0	1504	0	0	0	0	0	31	0	0	8632	1671	0	0	0	0	0	133	6	3260	63	0	9297	0
CPIF153	CPND	0	972	0	9414	0	1272	0	0	0	0	0	96	0	0	10691	2164	0	0	0	0	0	108	46	4256	109	0	12883	0
CPIF154	CPND	0	484	0	0	0	0	0	0	0	0	0	0	0	0	0	0	0	0	0	0	0	76	0	8947	0	0	9351	0
CPIF158	CPD	0	0	0	0	0	0	0	0	0	0	0	0	0	0	0	0	0	0	0	0	0	0	0	32804	0	0	0	0
CPIF159	CPD	0	890	0	0	0	0	0	0	0	61	0	0	0	0	815	0	0	0	0	0	0	854	0	11737	0	0	432	0
CPIF160	CPD	0	0	0	0	0	0	0	0	0	0	0	0	0	0	0	0	0	0	0	0	0	0	0	1295	0	0	310	0
CPIF161	CPD	3	617	0	10264	5	1360	0	0	0	0	0	29	0	0	15470	2323	0	0	0	2	0	168	147	3873	159	0	12388	2
CPIF162	CPND	0	1473	0	0	0	0	0	0	0	0	0	0	0	0	0	0	0	0	0	0	0	0	0	21209	0	0	0	0
CPIF163	CPD	0	273	0	13950	0	42	0	0	0	0	0	15	0	0	15376	3549	0	0	0	0	0	851	43	12048	1156	13	18044	0
CPIF164	CPND	0	962	0	0	0	0	0	0	0	0	0	0	0	0	8920	0	0	0	0	0	0	451	0	7516	0	0	12658	0
CPIF165	CPND	0	1266	0	0	0	0	0	0	0	0	0	0	0	0	10969	3621	0	0	0	0	0	9	4	8	0	2	12160	0
CPIF166	CPD	155	1180	3	1032	464	36	3	114	6	0	0	2456	0	0	9395	47	569	0	704	2	0	216	1048	5059	0	0	11613	0
CPIF167	CPND	0	1778	0	5	0	0	0	0	0	0	0	0	2013	0	15450	3257	0	0	0	0	0	123	0	2664	0	0	24437	0
CPIF168	CPD	15	686	0	5579	0	5	0	0	0	0	0	39	0	0	17016	179	0	0	0	0	0	176	20	23036	0	2	16378	0
CPIF169	CPD	10	1621	0	3617	45	14	0	6	2	0	0	7	0	2	13485	19	3	0	29	4	5	0	56	3892	0	0	13650	0
CPIF170	CPND	0	51	0	2795	0	7	0	0	5	0	0	0	0	0	8781	479	0	0	146	0	0	365	0	10554	346	0	6061	0
CPIF171	CPND	0	300	0	400	0	0	0	0	0	0	0	0	0	0	930	0	0	0	0	0	0	25	0	6659	0	0	1256	0
CPIF172	CPND	400	161	0	117	0	0	15	0	0	0	0	0	0	0	1167	14	0	0	0	0	0	8	0	10903	0	0	11975	11370
CPIF173	CPD	0	1856	0	5548	0	0	0	0	0	0	0	0	114	0	11804	0	0	0	0	0	0	151	23	3756	105	140	14441	0
CPIF174	CPD	190	1078	0	17284	602	66	0	8	52	0	0	457	0	0	12977	697	39	0	126	91	508	1131	481	20105	749	19	21613	284
CPIF175	CPD	0	167	0	165	0	0	0	0	0	0	0	0	0	0	4255	25	0	0	0	0	0	531	0	1673	0	0	17529	0
CPIF177	CPND	0	628	0	4119	0	5	0	0	0	0	0	0	0	0	10488	266	0	0	0	0	0	161	0	4797	80	26	9431	0
CPIF178	CPND	0	110	0	0	0	0	0	0	0	0	0	0	0	0	268	0	0	0	0	0	0	5	0	4165	0	0	1713	0
CPIF179	CPND	0	523	0	4922	0	159	0	0	0	0	0	0	0	0	12237	1071	0	0	0	0	0	414	0	9474	212	0	10593	0
CPIF180	CPD	0	682	0	14384	0	371	0	0	0	0	0	0	0	0	19284	239	0	0	0	0	0	65	0	843	526	0	24344	0
CPIF181	CPND	0	820	0	61	6	0	0	30	13	0	0	266	3753	0	5980	25	98	0	244	17	0	11	295	20295	6	0	12157	81
CPIF182	CPD	0	659	0	1057	0	48	39	0	0	0	0	2	56	0	18593	33	0	0	77	0	0	41	14	2946	8	0	15520	25
CPIF183	CPND	0	411	0	13463	0	15	0	4	0	0	0	0	0	0	9729	281	0	0	0	0	0	71	0	5463	798	706	15084	0
CPIF184	CPD	0	324	0	7235	0	10	0	0	6	0	0	19	0	0	12575	30	16	0	0	0	30	228	71	5361	11	0	20771	5
ECIF2	Endoscopic_ Control/HC	0	934	0	287	0	14	0	0	0	0	0	0	9	0	20905	98	0	0	0	0	0	29	0	7177	4	0	18140	0
ECIF3	Endoscopic_ Control/HC	0	823	0	84	0	0	0	0	0	0	0	0	0	0	17754	28	0	0	0	0	0	0	0	7114	0	0	17429	0
ECIF4	Endoscopic_ Control/HC	32	155	2	1756	0	8	122	137	38	0	135	0	0	0	16332	385	0	0	37	0	0	633	0	7568	43	0	15747	0
ECIF5	Endoscopic_ Control/HC	0	1485	0	7017	0	813	0	0	0	0	0	0	0	0	10262	432	0	0	0	0	0	83	0	5544	81	5	12947	0
ECIF6	Endoscopic_ Control/HC	0	5244	0	4677	0	0	0	0	0	0	0	0	0	0	6092	619	0	0	0	0	0	360	0	18215	0	0	4192	0
ECIF7	Endoscopic_ Control/HC	2	1234	0	22123	0	2	0	2	0	0	0	0	0	0	24654	491	0	0	0	0	0	442	0	6822	66	13	18215	0
ECIF8	Endoscopic_ Control/HC	0	905	0	2377	0	13	0	0	88	0	0	0	0	0	32997	105	0	0	0	0	0	1006	0	4972	149	0	16042	0
ECIF9	Endoscopic_ Control/HC	0	435	0	160	0	0	0	0	0	0	0	0	0	0	0	51	0	0	0	0	0	32	0	6568	0	0	140	0
HCIF78	Endoscopic_ Control/HC	0	1221	0	2381	0	0	0	0	0	0	0	0	0	0	5339	0	0	0	0	0	0	0	0	5001	0	0	6582	0
IF-EC1	Endoscopic_ Control/HC	0	83	0	22680	0	0	0	0	2	0	0	485	0	0	3534	6	0	0	0	0	0	0	42	56	0	0	2618	0

## Sheet: Class_Jejunal Aspirate
	Sample_IDs	c_Acidimicrobiia_401430	c_Acidobacteriae	c_Actinomycetia	c_Alphaproteobacteria	c_Anaerolineae	c_Babeliae	c_Bacilli	c_Bacteriovoracia	c_Bacteroidia	c_Bdellovibrionia_A_470743	c_Bdellovibrionia_A_473294	c_Binatia	c_Campylobacteria	c_Chlamydiia	c_Chthonomonadetes	c_Clostridia_258483	c_Coriobacteriia	c_Cyanobacteriia	c_Dehalobacteriia	c_Dehalococcoidia	c_Deinococci	c_Desulfovibrionia	c_Elusimicrobia_984208	c_FAC87	c_Fimbriimonadia	c_Fusobacteriia	c_Gammaproteobacteria	c_Gemmatimonadetes	c_Gracilibacteria_12420	c_JAEDAM01	c_Kapabacteria	c_Lentisphaeria	c_Leptospirae	c_Limnocylindria	c_Myxococcia	c_Negativicutes	c_Nitrospiria	c_Omnitrophia	c_Paceibacteria	c_Phycisphaerae	c_Planctomycetia	c_Polyangia_463783	c_Rubrobacteria	c_Saccharimonadia	c_Spirochaetia	c_Synergistia	c_Thermoleophilia	c_UBA1135
	CPIF150	0	0	609	539	0	0	6347	0	6964	0	0	31	1504	0	0	122	46	0	0	0	0	0	0	0	0	1671	2721	0	0	0	0	0	0	0	0	2163	0	0	0	0	6	0	165	96	63	0	0	0
	CPIF153	0	0	931	603	0	0	7858	0	9414	0	0	96	1272	0	0	117	31	0	0	0	0	0	0	0	0	2164	3653	0	0	0	0	0	0	0	0	2716	0	0	0	0	46	0	10	82	109	0	0	0
	CPIF154	0	0	484	257	0	0	0	0	0	0	0	0	0	0	0	0	0	0	0	0	0	0	0	0	0	0	8690	0	0	0	0	0	0	0	0	0	0	0	0	0	0	0	0	0	0	0	0	0
	CPIF158	0	0	0	0	0	0	0	0	0	0	0	0	0	0	0	0	0	0	0	0	0	0	0	0	0	0	32804	0	0	0	0	0	0	0	0	0	0	0	0	0	0	0	0	0	0	0	0	0
	CPIF159	0	0	890	1067	0	0	815	0	0	0	0	0	0	0	0	0	0	0	0	0	61	0	0	0	0	0	10658	0	0	0	0	0	0	0	0	0	0	0	0	0	0	0	0	0	0	0	0	0
	CPIF160	0	0	0	288	0	0	0	0	0	0	0	0	0	0	0	0	0	0	0	0	0	0	0	0	0	0	1007	0	0	0	0	0	0	0	0	0	0	0	0	0	0	0	0	0	0	0	0	0
	CPIF161	0	3	534	39	0	0	10444	5	10264	0	0	29	1360	0	0	287	46	0	0	0	0	0	0	0	0	2323	3832	0	0	0	0	0	0	0	0	4739	2	0	0	0	147	0	0	150	159	0	37	0
	CPIF162	0	0	1473	1725	0	0	0	0	0	0	0	0	0	0	0	0	0	0	0	0	0	0	0	0	0	0	19484	0	0	0	0	0	0	0	0	0	0	0	0	0	0	0	0	0	0	0	0	0
	CPIF163	10	0	165	74	0	0	8716	0	13950	0	0	15	42	0	0	685	73	0	0	0	0	0	0	0	0	3549	11972	0	0	58	0	0	0	0	0	5975	0	0	0	0	43	0	0	139	1156	13	23	0
	CPIF164	0	0	962	701	0	0	8920	0	0	0	0	0	0	0	0	0	0	0	0	0	0	0	0	0	0	0	6810	0	0	0	0	0	0	0	0	0	0	0	0	0	0	0	0	0	0	0	0	0
	CPIF165	0	0	1015	0	0	0	9202	0	0	0	0	0	0	0	0	1757	249	0	0	0	0	0	0	0	0	3621	8	0	0	0	0	0	0	0	0	10	0	0	0	0	4	0	0	0	0	2	0	0
	CPIF166	0	115	623	929	0	0	6741	0	1032	145	0	2456	36	3	3	8	73	0	0	13	0	0	0	319	0	47	4119	569	0	0	0	0	0	98	445	2646	2	0	11	763	155	161	0	0	0	0	484	0
	CPIF167	0	0	1022	0	0	0	14874	0	5	0	0	0	0	0	0	434	756	0	0	0	0	2013	0	0	0	3257	2661	0	0	5	0	0	0	0	0	142	0	0	0	0	0	0	0	118	0	0	0	0
	CPIF168	0	0	654	56	0	0	13575	0	5579	0	0	39	5	0	0	20	32	0	0	0	0	0	0	0	0	179	22978	0	0	2	0	0	0	0	0	3421	0	0	0	0	20	0	0	110	0	2	0	0
	CPIF169	0	0	1462	85	6	0	10685	0	3617	0	0	7	14	0	0	4	159	0	0	0	0	0	2	45	0	19	3803	3	0	0	0	0	0	0	0	2796	4	5	0	31	23	3	0	0	0	0	0	2
	CPIF170	0	0	51	37	0	0	4763	0	2795	0	0	0	7	0	0	60	0	0	0	0	0	0	0	0	0	479	10517	0	0	204	0	0	0	0	0	3958	0	0	0	0	0	146	0	126	346	0	0	0
	CPIF171	0	0	300	135	0	0	930	0	400	0	0	0	0	0	0	0	0	0	0	0	0	0	0	0	0	0	6524	0	0	0	0	0	0	0	0	0	0	0	0	0	0	0	0	0	0	0	0	0
	CPIF172	0	400	161	681	0	0	274	0	117	0	0	0	0	15	0	0	0	0	0	0	0	0	0	0	0	14	10220	0	0	0	0	0	0	0	0	893	0	0	0	0	0	0	0	0	0	0	0	0
	CPIF173	0	0	1051	9	0	0	10228	0	5548	0	0	0	0	0	0	0	805	0	0	0	0	114	0	0	0	0	3747	0	0	0	0	0	0	0	0	1576	0	0	0	0	23	0	0	0	105	140	0	0
	CPIF174	0	57	201	2541	5	0	5026	3	17284	79	2	411	66	0	0	61	77	0	0	3	0	0	0	518	0	697	17424	39	16	33	0	0	0	0	40	7890	91	405	48	351	45	32	758	98	749	19	40	85
	CPIF175	0	0	121	24	0	0	3194	0	165	0	0	0	0	0	0	9	46	0	0	0	0	0	0	0	0	25	1649	0	0	0	0	0	0	0	0	1052	0	0	0	0	0	0	0	20	0	0	0	0
	CPIF177	0	0	561	33	0	0	5216	0	4119	0	0	0	5	0	0	104	67	0	0	0	0	0	0	0	0	266	4764	0	0	0	0	0	0	0	0	5168	0	0	0	0	0	0	0	44	80	26	0	0
	CPIF178	0	0	110	424	0	0	268	0	0	0	0	0	0	0	0	0	0	0	0	0	0	0	0	0	0	0	3741	0	0	0	0	0	0	0	0	0	0	0	0	0	0	0	0	0	0	0	0	0
	CPIF179	0	0	453	71	0	0	7787	0	4922	0	0	0	159	0	0	225	70	0	0	0	0	0	0	0	0	1071	9403	0	0	184	0	0	0	0	0	4225	0	0	0	0	0	0	0	153	212	0	0	0
	CPIF180	0	0	389	0	0	0	11195	0	14384	0	0	0	371	0	0	61	286	0	0	0	0	0	0	0	0	239	843	0	0	0	0	0	0	0	0	8028	0	0	0	0	0	0	0	63	526	0	0	0
	CPIF181	10	0	337	5312	8	0	230	0	59	6	0	266	0	0	0	0	159	0	0	0	0	3753	0	0	0	25	14872	98	0	0	2	0	6	22	5	5750	17	0	0	11	258	215	0	9	0	0	310	24
	CPIF182	0	0	428	325	0	0	12253	0	1057	0	0	2	48	39	0	27	231	0	0	0	0	56	0	0	0	33	2618	0	0	0	0	0	0	0	3	6313	0	0	0	0	2	0	0	41	8	0	0	12
	CPIF183	0	0	229	0	4	0	5080	0	13463	0	0	0	15	0	0	720	180	0	0	0	0	0	0	0	0	281	5463	0	0	0	0	0	0	0	0	3929	0	0	0	0	0	0	0	34	798	706	0	0
	CPIF184	0	0	179	8	0	0	9734	0	7235	0	0	19	10	0	0	34	143	0	0	0	0	0	0	0	0	30	5349	16	0	81	0	0	0	0	0	2807	0	0	0	25	46	0	0	144	11	0	0	0
	ECIF2	0	0	790	3	0	0	18091	0	287	0	0	0	14	0	0	86	144	0	0	0	0	9	0	0	0	98	7174	0	0	0	0	0	0	0	0	2728	0	0	0	0	0	0	0	9	4	0	0	0
	ECIF3	0	0	775	0	0	0	16275	0	84	0	0	0	0	0	0	47	48	0	0	0	0	0	0	0	0	28	7114	0	0	0	0	0	0	0	0	1432	0	0	0	0	0	0	0	0	0	0	0	0
	ECIF4	0	0	145	279	137	135	13317	0	1756	0	0	0	8	122	0	44	10	38	0	0	0	0	0	0	2	385	7279	0	0	0	0	0	0	0	0	2971	0	0	0	0	0	37	0	14	43	0	0	0
	ECIF5	0	0	1454	0	0	0	6894	0	7017	0	0	0	813	0	0	45	29	0	0	0	0	0	0	0	0	432	5544	0	0	0	0	0	0	0	0	3323	0	0	0	0	0	0	0	14	81	5	0	0
	ECIF6	0	0	2854	20	0	0	3738	0	4677	0	0	0	0	0	0	83	2390	0	0	0	0	0	0	0	0	619	18195	0	0	0	0	0	0	0	0	2271	0	0	0	0	0	0	0	320	0	0	0	0
	ECIF7	0	2	173	3	2	0	13686	0	22123	0	0	0	2	0	0	141	1059	0	0	0	0	0	0	0	0	491	6819	0	0	0	0	0	0	0	0	10827	0	0	0	0	0	0	0	229	66	13	0	0
	ECIF8	0	0	755	760	0	0	16707	0	2377	0	0	0	13	0	0	1103	147	0	0	0	0	0	0	0	0	105	4210	0	0	239	0	0	0	0	0	15187	0	0	0	0	0	0	0	193	149	0	0	0
	ECIF9	0	0	435	330	0	0	0	0	160	0	0	0	0	0	0	0	0	0	0	0	0	0	0	0	0	51	6234	0	0	0	0	0	0	0	0	0	0	0	0	0	0	0	0	27	0	0	0	0
	HCIF78	0	0	1221	378	0	0	2519	0	2381	0	0	0	0	0	0	2031	0	0	0	0	0	0	0	0	0	0	4623	0	0	0	0	0	0	0	0	789	0	0	0	0	0	0	0	0	0	0	0	0
	IF-EC1	0	0	73	37	0	0	2720	0	22680	0	0	485	0	0	0	340	10	0	0	0	0	0	0	0	0	6	19	0	0	0	0	0	0	0	0	474	0	0	0	0	42	0	0	0	0	0	0	0
[truncated: 21 more columns]

## Sheet: Order_Jejunal Aspirate
Sample_IDs	o__2-02-FULL-35-15	o__Absconditabacterales	o__Acetivibrionales	o__Acetobacterales	o__Acholeplasmatales	o__Acidaminococcales	o__Acidiferrobacterales	o__Acidobacteriales	o__Acidoferrales	o__Actinomycetales	o__AKYH767	o__Anaerolineales	o__Azospirillales_505315	o__Azospirillales_507929	o__Babeliales	o__Bacillales_B_306089	o__Bacillales_B_310392	o__Bacillales_D_310495	o__Bacillales_G_286742	o__Bacteriovoracales	o__Bacteroidales	o__BD1-5	o__Bdellovibrionales	o__Bin18	o__Burkholderiales_592522	o__Burkholderiales_592524	o__Burkholderiales_595422	o__Burkholderiales_595423	o__Burkholderiales_595425	o__Burkholderiales_595427	o__Burkholderiales_597432	o__Burkholderiales_597441	o__Caedimonadales	o__Caldilineales	o__Campylobacterales	o__Cardiobacteriales	o__Caulobacterales	o__Chitinophagales	o__Chlamydiales_778124	o__Chlamydiales_778489	o__Christensenellales	o__Clostridiales	o__Coriobacteriales	o__Cytophagales	o__Dehalobacteriales	o__Dehalococcoidales	o__Deinococcales	o__Desulfovibrionales	o__Dongiales
CPIF150	0	0	0	0	0	0	0	0	0	546	0	0	0	0	0	0	0	62	0	0	6925	0	0	0	14	0	0	0	0	0	0	1271	2	0	1504	2	0	0	0	0	0	0	46	0	0	0	0	0	0
CPIF153	0	0	0	2	0	0	0	0	0	898	0	0	0	0	0	0	0	0	0	0	9368	0	0	0	5	19	12	0	31	0	0	1757	2	0	1272	0	4	0	0	0	0	0	31	0	0	0	0	0	0
CPIF154	0	0	0	0	0	0	0	0	0	484	0	0	0	0	0	0	0	0	0	0	0	0	0	0	2177	5584	0	0	0	0	0	0	0	0	0	0	139	0	0	0	0	0	0	0	0	0	0	0	0
CPIF158	0	0	0	0	0	0	0	0	0	0	0	0	0	0	0	0	0	0	0	0	0	0	0	0	0	32804	0	0	0	0	0	0	0	0	0	0	0	0	0	0	0	0	0	0	0	0	0	0	0
CPIF159	0	0	0	0	0	0	0	0	0	890	0	0	0	0	0	762	0	0	0	0	0	0	0	0	2049	7934	0	0	0	0	0	0	0	0	0	0	177	0	0	0	0	0	0	0	0	0	61	0	0
CPIF160	0	0	0	0	0	0	0	0	0	0	0	0	0	0	0	0	0	0	0	0	0	0	0	0	0	949	0	0	0	0	0	0	0	0	0	0	0	0	0	0	0	0	0	0	0	0	0	0	0
CPIF161	0	0	0	9	0	0	0	3	0	507	0	0	0	2	0	0	0	0	0	5	10158	0	0	0	0	5	0	0	0	0	0	1410	0	0	1360	0	2	5	0	0	0	0	46	0	0	0	0	0	3
CPIF162	0	0	0	0	0	0	0	0	0	0	0	0	0	0	0	0	0	0	0	0	0	0	0	0	0	19484	0	0	0	0	0	0	0	0	0	0	0	0	0	0	0	0	0	0	0	0	0	0	0
CPIF163	0	58	0	0	0	0	0	0	0	165	0	0	0	0	0	0	0	0	0	0	13690	0	0	0	0	0	6	0	39	0	0	2472	0	0	42	0	14	0	0	0	0	0	73	22	0	0	0	0	0
CPIF164	0	0	0	0	0	0	0	0	0	10	0	0	0	0	0	0	0	0	0	0	0	0	0	0	0	1367	0	0	0	0	0	0	0	0	0	0	699	0	0	0	0	0	0	0	0	0	0	0	0
CPIF165	0	0	0	0	0	0	0	0	0	1011	0	0	0	0	0	0	0	0	0	0	0	0	0	0	0	0	0	0	0	0	0	0	0	0	0	0	0	0	0	0	0	0	249	0	0	0	0	0	0
CPIF166	0	0	0	124	0	0	0	0	115	534	0	0	0	0	0	0	0	0	0	0	828	0	0	158	679	849	0	0	0	0	137	476	0	0	36	0	116	0	0	3	0	0	73	0	0	8	0	0	0
CPIF167	0	5	0	0	0	0	0	0	0	1022	0	0	0	0	0	0	0	0	0	0	5	0	0	0	0	3	7	0	0	0	0	4	0	0	0	0	0	0	0	0	0	0	756	0	0	0	0	2013	0
CPIF168	0	2	0	0	0	0	0	0	0	600	0	0	0	0	0	0	0	0	0	0	5518	0	0	0	0	1459	5207	0	23	0	0	3657	0	0	5	0	0	0	0	0	0	0	32	0	0	0	0	0	0
CPIF169	0	0	0	3	0	0	0	0	0	1460	0	6	0	0	0	0	0	0	0	0	3603	0	0	0	669	9	0	41	0	0	2	373	0	0	14	0	10	4	0	0	0	0	159	3	0	0	0	0	0
CPIF170	0	204	0	0	0	0	0	0	0	51	0	0	0	0	0	0	0	0	0	0	2284	0	0	0	0	381	2	0	255	0	0	4021	0	0	7	0	0	0	0	0	0	0	0	0	0	0	0	0	0
CPIF171	0	0	0	0	0	0	0	0	0	300	0	0	0	0	0	0	0	0	0	0	303	0	0	0	806	3853	0	0	0	0	0	0	0	0	0	0	0	0	0	0	0	0	0	0	0	0	0	0	0
CPIF172	0	0	0	13	0	0	0	0	400	161	0	0	0	0	0	0	0	0	0	0	96	0	0	0	0	8644	0	0	50	0	0	1075	0	0	0	0	0	0	0	0	0	0	0	3	0	0	0	0	0
CPIF173	0	0	0	0	0	0	0	0	0	1034	0	0	0	0	0	0	0	0	0	0	5548	0	0	0	0	0	0	0	0	0	0	901	0	0	0	0	0	0	0	0	0	0	805	0	0	0	0	114	0
CPIF174	44	31	0	414	0	0	58	0	57	110	0	0	0	0	0	0	0	164	0	3	16937	2	2	0	1273	79	0	0	5	0	82	8490	0	2	66	64	0	55	0	0	4	0	77	25	0	0	0	0	21
CPIF175	0	0	0	0	0	0	0	0	0	98	0	0	0	0	0	0	0	0	0	0	165	0	0	0	14	444	0	0	0	0	0	101	0	0	0	0	0	0	0	0	0	0	46	0	0	0	0	0	0
CPIF177	0	0	0	0	0	5	0	0	0	450	0	0	0	0	0	0	0	0	0	0	3831	0	0	0	0	1049	0	0	0	0	0	701	0	0	5	0	0	0	0	0	0	0	67	0	0	0	0	0	0
CPIF178	0	0	0	0	0	0	0	0	0	110	0	0	0	0	0	0	0	0	0	0	0	0	0	0	0	3304	0	0	0	0	0	94	0	0	0	0	0	0	0	0	0	0	0	0	0	0	0	0	0
CPIF179	0	184	0	0	0	0	0	0	0	327	0	0	0	0	0	0	0	0	0	0	3050	0	0	0	398	298	0	0	53	0	0	3699	0	0	159	0	37	0	0	0	0	0	70	0	0	0	0	0	0
CPIF180	0	0	0	0	0	0	0	0	0	377	0	0	0	0	0	0	0	0	0	0	14352	0	0	0	0	0	5	0	0	0	0	32	0	0	371	0	0	0	0	0	0	0	286	0	0	0	0	0	0
CPIF181	2	0	0	953	0	0	0	0	0	332	0	0	26	9	0	0	0	0	0	0	53	0	0	0	6495	14	0	0	0	64	87	9	0	8	0	0	2411	0	0	0	0	0	159	4	0	0	0	3753	0
CPIF182	0	0	0	2	0	0	0	0	0	416	0	0	0	0	0	0	0	0	0	0	991	0	0	2	1981	23	4	0	0	0	130	138	2	0	48	0	30	42	39	0	0	0	231	6	0	0	0	56	0
CPIF183	0	0	0	0	0	0	0	0	0	229	0	4	0	0	0	0	0	0	0	0	13456	0	0	0	0	0	0	0	0	0	0	3163	0	0	15	6	0	0	0	0	0	0	180	0	0	0	0	0	0
CPIF184	0	81	0	0	0	0	0	0	0	176	0	0	0	0	0	0	0	0	0	0	7163	0	0	0	22	8	13	0	0	0	0	1717	0	0	10	0	0	0	0	0	0	0	143	0	0	0	0	0	0
ECIF2	0	0	0	0	0	0	0	0	0	781	0	0	0	0	0	0	0	0	0	0	274	0	0	0	17	0	0	0	0	0	0	1123	0	0	14	2	0	0	0	0	0	0	144	0	0	0	0	9	0
ECIF3	0	0	0	0	0	0	0	0	0	773	0	0	0	0	0	0	0	0	0	0	77	0	0	0	0	0	0	0	0	0	0	567	0	0	0	0	0	0	0	0	0	0	48	0	0	0	0	0	0
ECIF4	0	0	0	7	0	0	0	0	0	145	21	0	6	3	135	0	0	0	0	0	1240	0	0	0	1579	449	0	0	0	0	301	1078	0	137	8	0	23	277	0	0	0	0	10	115	0	0	0	0	0
ECIF5	0	0	0	0	0	0	0	0	0	1446	0	0	0	0	0	0	0	0	0	0	7007	0	0	0	9	0	0	0	0	0	0	1575	0	0	813	0	0	0	0	0	0	0	29	0	0	0	0	0	0
ECIF6	0	0	0	0	0	0	0	0	0	2736	0	0	0	0	0	0	0	0	0	0	4677	0	0	0	0	0	0	0	0	0	0	44	0	0	0	0	0	0	0	0	0	0	2390	0	0	0	0	0	0
ECIF7	0	0	0	0	0	0	0	2	0	166	0	2	0	0	0	0	0	0	0	0	22073	0	0	0	4	0	0	0	5	0	0	5059	0	0	2	0	0	0	0	0	0	0	1059	0	0	0	0	0	0
ECIF8	0	239	0	72	0	0	0	0	0	734	0	0	0	0	0	0	0	0	0	0	1389	0	0	0	1730	579	0	0	0	0	0	1766	0	0	13	0	133	561	0	0	0	0	147	0	0	0	0	0	0
ECIF9	0	0	0	0	0	0	0	0	0	435	0	0	0	0	0	0	0	0	0	0	0	0	0	0	870	5014	0	0	0	0	0	0	0	0	0	0	65	0	0	0	0	0	0	160	0	0	0	0	0
HCIF78	0	0	0	0	0	0	0	0	0	1221	0	0	0	0	0	0	0	0	0	0	2381	0	0	0	0	1612	0	0	0	0	0	0	0	0	0	0	378	0	0	0	0	0	0	0	0	0	0	0	0
IF-EC1	0	0	0	37	0	0	0	0	0	73	0	0	0	0	0	0	0	0	0	0	22680	0	0	0	0	0	0	0	0	0	0	15	0	0	0	0	0	0	0	0	0	0	10	0	0	0	0	0	0
[truncated: 143 more columns]

## Sheet: Family_Jejunal Aspirate
#NAME	f__2-02-FULL-35-15	f__70-9	f__Acetobacteraceae	f__Acidaminococcaceae	f__Acidobacteriaceae	f__Actinomycetaceae	f__Acutalibacteraceae	f__Aerococcaceae	f__Aeromonadaceae	f__Aestuariivirgaceae	f__Akkermansiaceae	f__Alteromonadaceae_665222	f__Aminobacteriaceae	f__Amphibacillaceae	f__Anaerolineaceae_409200	f__Anaeroplasmataceae	f__Anaerotignaceae	f__Anaerovoracaceae	f__Atopobiaceae	f__Azospirillaceae_505315	f__Azospirillaceae_507917	f__B-17BO	f__Babeliaceae	f__Bacillaceae_G_310392	f__Bacteriovoracaceae	f__Bacteroidaceae	f__Barnesiellaceae	f__Beijerinckiaceae	f__Bifidobacteriaceae	f__Bin18	f__Brevibacteriaceae	f__Burkholderiaceae_A_574758	f__Burkholderiaceae_A_574870	f__Burkholderiaceae_A_574934	f__Burkholderiaceae_A_580492	f__Burkholderiaceae_A_592522	f__Burkholderiaceae_A_595422	f__Burkholderiaceae_A_595423	f__Burkholderiaceae_A_595425	f__Burkholderiaceae_A_595427	f__Butyricicoccaceae	f__Caedimonadaceae	f__CAG-138	f__CAG-239	f__CAG-272	f__CAG-274	f__CAG-288	f__CAG-312	f__CAG-313
CPIF150	0	0	0	0	0	102	0	0	0	0	0	0	0	62	0	0	0	63	46	0	0	0	0	0	0	6158	0	456	4	0	0	0	0	0	0	14	0	0	0	0	0	2	0	0	0	0	0	0	0
CPIF153	0	0	2	0	0	159	0	0	0	0	0	0	0	0	0	0	0	25	29	0	0	0	0	0	0	7575	0	528	6	0	0	0	0	0	8	5	12	0	31	0	0	2	0	0	0	0	0	0	0
CPIF154	0	0	0	0	0	0	0	0	0	0	0	0	0	0	0	0	0	0	0	0	0	0	0	0	0	0	0	0	0	0	0	0	0	0	5584	2177	0	0	0	0	0	0	0	0	0	0	0	0	0
CPIF158	0	0	0	0	0	0	0	0	0	0	0	0	0	0	0	0	0	0	0	0	0	0	0	0	0	0	0	0	0	0	0	0	0	0	32804	0	0	0	0	0	0	0	0	0	0	0	0	0	0
CPIF159	0	0	0	0	0	143	0	0	0	0	0	0	0	0	0	0	0	0	0	0	0	0	0	0	0	0	0	249	0	0	0	0	0	0	7928	2049	0	0	0	0	0	0	0	0	0	0	0	0	0
CPIF160	0	0	0	0	0	0	0	0	0	0	0	0	0	0	0	0	0	0	0	0	0	0	0	0	0	0	0	283	0	0	0	0	0	0	949	0	0	0	0	0	0	0	0	0	0	0	0	0	0
CPIF161	0	0	9	0	3	153	0	0	0	0	0	0	0	0	0	0	0	94	42	0	2	0	0	0	5	8117	0	6	26	0	0	0	0	0	5	0	0	0	0	0	0	0	0	0	0	0	0	0	0
CPIF162	0	0	0	0	0	0	0	0	0	0	0	0	0	0	0	0	0	0	0	0	0	0	0	0	0	0	0	0	0	0	0	0	0	0	19441	0	0	0	0	0	0	0	0	0	0	0	0	0	0
CPIF163	0	2	0	0	0	91	0	0	6	0	0	0	13	0	0	0	0	87	73	0	0	0	0	0	0	10698	0	5	0	0	0	0	0	0	0	0	6	0	39	0	0	0	0	0	0	0	0	0	0
CPIF164	0	0	0	0	0	0	0	0	44	0	0	0	0	0	0	0	0	0	0	0	0	0	0	0	0	0	0	0	0	0	0	0	0	0	1367	0	0	0	0	0	0	0	0	0	0	0	0	0	0
CPIF165	0	0	0	0	0	933	0	0	0	0	0	0	2	0	0	0	0	177	239	0	0	0	0	0	0	0	0	0	0	0	0	0	0	0	0	0	0	0	0	0	0	0	0	0	0	0	0	0	0
CPIF166	0	0	124	0	0	486	0	0	0	0	0	0	0	0	0	0	0	5	73	0	0	0	0	0	0	550	0	10	0	158	0	0	0	0	849	679	0	0	0	0	0	0	0	0	0	0	0	0	0
CPIF167	0	0	0	0	0	812	0	0	92	0	0	0	0	0	0	0	0	165	752	0	0	0	0	0	0	5	0	0	11	0	0	0	0	0	3	0	7	0	0	0	0	0	0	0	0	0	0	0	0
CPIF168	0	0	0	0	0	257	0	0	7	0	0	0	0	0	0	0	0	3	21	0	0	0	0	0	0	3667	0	0	40	0	0	0	0	8	1445	0	5207	0	23	0	0	0	0	0	0	0	0	0	0
CPIF169	0	0	3	0	0	993	0	0	27	0	0	0	0	0	0	0	0	0	159	0	0	0	0	0	0	3601	0	4	8	0	0	3	0	0	0	669	0	41	0	0	0	0	0	0	0	0	0	0	0
CPIF170	0	0	0	0	0	46	0	0	0	0	0	0	0	0	0	0	0	41	0	0	0	0	0	0	0	1132	0	2	0	0	5	0	0	0	381	0	2	0	255	0	0	0	0	0	0	0	0	0	0
CPIF171	0	0	0	0	0	0	0	292	0	0	0	370	0	0	0	0	0	0	0	0	0	0	0	0	0	0	0	122	0	0	0	0	0	0	3853	806	0	0	0	0	0	0	0	0	0	0	0	0	0
CPIF172	0	0	13	0	0	161	0	0	0	0	0	0	0	0	0	0	0	0	0	0	0	0	0	0	0	54	0	454	0	0	0	0	0	25	8619	0	0	0	50	0	0	0	0	0	0	0	0	0	0
CPIF173	0	0	0	0	0	389	0	0	67	0	0	0	0	0	0	0	0	0	805	0	0	0	0	0	0	4684	0	0	0	0	0	0	0	0	0	0	0	0	0	0	0	0	0	0	0	0	0	0	0
CPIF174	44	0	414	0	0	76	0	0	4	0	118	0	19	164	0	0	0	36	77	0	0	0	0	0	3	13317	0	49	0	0	0	0	0	0	75	1273	0	0	5	0	0	0	0	0	0	0	0	0	0
CPIF175	0	0	0	0	0	38	0	0	0	0	0	2	0	0	0	0	0	9	44	0	0	0	0	0	0	165	0	3	0	0	0	0	0	0	444	14	0	0	0	0	0	0	0	0	0	0	0	0	0
CPIF177	0	0	0	2	0	275	0	0	0	0	0	0	11	0	0	0	0	0	64	0	0	0	0	0	0	2691	0	0	0	0	23	0	0	0	1049	0	0	0	0	0	0	0	0	0	0	0	0	0	0
CPIF178	0	0	0	0	0	0	0	0	0	0	0	0	0	0	0	0	0	0	0	0	0	0	0	0	0	0	0	275	0	0	0	0	0	127	3177	0	0	0	0	0	0	0	0	0	0	0	0	0	0
CPIF179	0	0	0	0	0	54	0	0	70	0	0	0	0	0	0	0	0	38	70	0	0	0	0	0	0	1189	0	0	0	0	0	0	0	0	298	398	0	0	53	0	0	0	0	0	0	0	0	0	0
CPIF180	0	0	0	0	0	131	0	0	111	0	0	0	0	0	0	0	0	6	283	0	0	0	0	0	0	12795	0	0	20	0	0	0	0	0	0	0	5	0	0	0	0	0	0	0	0	0	0	0	0
CPIF181	2	157	953	0	0	5	0	0	109	3	29	0	0	0	0	0	0	0	157	26	9	0	0	0	0	53	0	742	287	0	0	0	0	0	14	6495	0	0	0	64	0	0	0	0	0	0	0	0	0
CPIF182	0	0	2	0	0	407	0	0	0	0	0	0	0	0	0	0	0	25	231	0	0	0	0	0	0	839	0	0	5	0	0	18	0	0	0	1981	4	0	0	0	0	2	0	0	0	0	0	0	0
CPIF183	0	0	0	0	0	170	0	0	200	0	0	0	545	0	4	0	0	114	171	0	0	0	0	0	0	12447	0	0	5	0	0	0	0	0	0	0	0	0	0	0	0	0	0	0	0	0	0	0	0
CPIF184	0	0	0	0	0	80	0	0	217	0	0	0	0	0	0	0	0	17	140	0	0	0	0	0	0	4139	0	0	0	0	0	0	0	0	8	22	13	0	0	0	0	0	0	0	0	0	0	0	0
ECIF2	0	0	0	0	0	299	0	0	0	0	0	0	0	0	0	0	0	60	144	0	0	0	0	0	0	267	0	0	0	0	0	0	0	0	0	17	0	0	0	0	0	0	0	0	0	0	0	0	0
ECIF3	0	0	0	0	0	276	0	0	6	0	0	0	0	0	0	0	0	23	48	0	0	0	0	0	0	77	0	0	0	0	0	0	0	0	0	0	0	0	0	0	0	0	0	0	0	0	0	0	0
ECIF4	0	0	7	0	0	67	0	0	116	0	0	0	0	0	0	0	0	32	10	6	0	21	61	0	0	712	0	0	0	0	0	0	146	0	300	1579	0	0	0	0	0	0	0	0	0	0	0	0	0
ECIF5	0	0	0	0	0	258	0	0	2	0	0	0	5	0	0	0	0	14	29	0	0	0	0	0	0	6671	0	0	7	0	0	0	0	0	0	9	0	0	0	0	0	0	0	0	0	0	0	0	0
ECIF6	0	0	0	0	0	2704	0	3	303	0	0	0	0	0	0	0	0	77	2371	0	0	0	0	0	0	4671	0	14	0	0	0	0	0	0	0	0	0	0	0	0	0	0	0	0	0	0	0	0	0
ECIF7	0	0	0	0	2	8	0	12	0	0	0	0	0	0	2	0	0	52	1059	0	0	0	0	0	0	16107	0	3	0	0	0	0	0	0	0	4	0	0	5	0	0	0	0	0	0	0	0	0	0
ECIF8	0	0	72	0	0	647	0	0	0	0	0	0	0	0	0	0	0	298	147	0	0	0	0	0	0	699	0	56	0	0	0	0	0	0	554	1730	0	0	0	0	0	0	0	0	0	0	0	0	0
ECIF9	0	0	0	0	0	0	0	0	0	0	0	0	0	0	0	0	0	0	0	0	0	0	0	0	0	0	0	0	0	0	0	0	0	0	5014	870	0	0	0	0	0	0	0	0	0	0	0	0	0
HCIF78	0	0	0	0	0	0	0	0	429	0	0	0	0	0	0	0	0	0	0	0	0	0	0	0	0	2336	0	0	1221	0	0	0	0	0	1612	0	0	0	0	0	0	0	0	0	0	0	0	0	0
IF-EC1	0	0	37	0	0	73	0	0	0	0	0	0	0	0	0	0	0	0	10	0	0	0	0	0	0	22680	0	0	0	0	0	0	0	0	0	0	0	0	0	0	0	0	0	0	0	0	0	0	0
[truncated: 289 more columns]

## Sheet: Genus_Jejunal Aspirate
#NAME	g__2011-GWC2-44-17	g__2-02-FULL-35-15	g__55-13	g__Abiotrophia	g__Acetanaerobacterium	g__Acetoanaerobium	g__Achromobacter	g__Acidaminococcus	g__Acidipropionibacterium	g__Acinetobacter	g__Actinobacillus_C_733574	g__Actinomyces	g__Adhaeribacter	g__Adlercreutzia_404199	g__Aerococcus	g__Aeromonas	g__AF33-28	g__Agathobacter_164119	g__Agathobaculum	g__Akkermansia	g__Alistipes_A_871400	g__Alistipes_A_871404	g__Alkanindiges	g__Allisonella	g__Allobaculum	g__Alloprevotella	g__Alloscardovia	g__AM51-8	g__Aminipila	g__Amniculibacterium	g__Amulumruptor	g__Anaerobium	g__Anaerococcus	g__Anaerofilum_73741	g__Anaerofilum_74150	g__Anaeroglobus	g__Anaerotignum_189125	g__Anaerotignum_189163	g__Aquabacterium_A	g__Aquabacterium_B_592457	g__Aquicella_A	g__Asaccharospora	g__Asprobacter	g__Asteroleplasma	g__Azospirillum	g__Bacilliculturomica	g__Bacillus_A	g__Bacteroides_G	g__Bacteroides_H
CPIF150	0	0	0	0	0	0	0	0	0	148	0	12	0	0	0	0	0	0	0	0	0	0	0	0	0	140	0	0	0	0	0	0	0	0	0	97	0	0	0	0	0	0	0	0	0	0	0	0	0
CPIF153	0	0	0	0	0	0	0	0	0	225	0	8	0	0	0	0	0	0	0	0	0	0	0	0	0	226	0	0	0	0	0	0	0	0	0	160	0	0	0	0	0	0	0	0	0	0	0	0	0
CPIF154	0	0	0	0	0	0	0	0	0	0	0	0	0	0	0	0	0	0	0	0	0	0	0	0	0	0	0	0	0	0	0	0	0	0	0	0	0	0	0	776	0	0	0	0	0	0	0	0	0
CPIF158	0	0	0	0	0	0	0	0	0	0	0	0	0	0	0	0	0	0	0	0	0	0	0	0	0	0	0	0	0	0	0	0	0	0	0	0	0	0	0	0	0	0	0	0	0	0	0	0	0
CPIF159	0	0	0	0	0	0	0	0	0	60	0	0	0	0	0	0	0	0	0	0	0	0	0	0	0	0	0	0	0	0	0	0	0	0	0	0	0	0	0	0	0	0	0	0	0	0	0	0	0
CPIF160	0	0	0	0	0	0	0	0	0	0	0	0	0	0	0	0	0	0	0	0	0	0	0	0	0	0	0	0	0	0	0	0	0	0	0	0	0	0	0	0	0	0	0	0	0	0	0	0	0
CPIF161	0	0	0	0	0	0	0	0	0	418	0	18	0	0	0	0	0	0	0	0	0	0	0	0	0	229	0	0	0	0	0	0	0	0	0	312	0	0	0	0	15	0	0	0	0	7	0	0	0
CPIF162	0	0	0	0	0	0	0	0	0	0	0	0	0	0	0	0	0	0	0	0	0	0	0	0	0	0	0	0	0	0	0	0	0	0	0	0	0	0	0	0	0	0	0	0	0	0	0	0	0
CPIF163	0	0	0	0	0	2	0	0	0	1384	0	15	0	0	0	6	0	0	0	0	0	0	0	0	0	2310	0	0	0	0	0	0	3	0	0	196	0	0	0	0	10	0	0	0	0	0	0	0	0
CPIF164	0	0	0	0	0	0	0	0	639	553	0	0	0	0	0	44	0	0	0	0	0	0	5	0	0	0	0	0	0	0	0	0	0	0	0	0	0	0	0	0	0	0	0	0	0	0	0	0	0
CPIF165	0	0	0	0	0	0	0	0	0	0	0	53	0	0	0	0	0	0	0	0	0	0	0	0	0	0	0	0	0	0	0	0	0	0	0	4	0	0	0	0	0	0	0	0	0	0	0	0	0
CPIF166	0	0	0	0	0	0	0	0	11	158	4	228	0	0	0	0	0	0	0	0	0	0	0	0	0	81	0	0	0	0	0	0	0	0	0	0	0	0	0	0	0	0	72	0	0	0	0	0	0
CPIF167	0	0	0	0	0	0	0	0	0	0	0	0	0	0	0	71	0	0	0	0	0	0	0	0	0	0	0	0	0	0	0	0	0	0	0	87	0	0	0	0	0	0	0	0	0	0	0	0	0
CPIF168	0	0	0	0	0	0	4670	0	0	266	26	146	0	0	0	7	0	0	0	0	0	0	0	0	0	103	0	0	0	2	0	0	0	0	0	14	0	0	0	0	0	0	0	0	0	0	0	0	4
CPIF169	0	0	0	0	0	0	0	0	0	0	85	32	0	0	0	27	0	0	0	0	0	0	0	0	0	0	0	0	0	0	0	0	0	0	0	24	0	0	14	0	0	0	0	0	0	0	0	0	0
CPIF170	0	0	0	0	0	0	2	0	0	0	73	36	0	0	0	0	0	0	0	0	0	0	0	0	0	363	0	0	0	0	0	0	0	0	0	673	0	0	0	0	0	0	0	0	0	0	0	0	0
CPIF171	0	0	0	0	0	0	0	0	0	877	0	0	0	0	292	0	0	0	0	0	0	0	0	0	0	0	0	0	0	0	0	0	0	0	0	0	0	0	0	222	0	0	0	0	0	0	0	0	0
CPIF172	0	0	0	0	0	0	0	0	0	0	0	0	0	0	0	0	0	0	0	0	0	0	0	0	0	0	0	0	0	0	0	0	0	0	0	0	0	0	0	0	0	0	0	0	0	0	0	0	0
CPIF173	0	0	0	0	0	0	0	0	0	0	121	0	0	0	0	67	0	0	0	0	0	0	0	0	0	0	0	0	0	0	0	0	0	0	0	277	0	0	0	0	0	0	0	0	0	0	0	0	0
CPIF174	0	18	0	0	0	0	0	0	0	390	0	13	0	0	0	4	0	0	0	0	0	0	0	0	0	770	0	0	0	0	3	0	0	0	0	478	0	0	0	0	0	0	0	0	0	0	0	2	22
CPIF175	0	0	0	0	0	0	0	0	0	50	0	0	0	0	0	0	0	0	0	0	0	0	0	0	0	0	0	0	0	0	0	0	0	0	0	86	0	0	0	0	0	0	0	0	0	0	0	0	0
CPIF177	0	0	0	0	0	0	0	0	0	2	0	117	0	0	0	0	0	0	0	0	0	0	0	0	0	348	0	0	0	0	0	0	0	0	0	206	0	0	0	0	0	0	0	0	0	0	0	0	65
CPIF178	0	0	0	0	0	0	0	0	0	113	0	0	0	0	0	0	0	0	0	0	0	0	0	0	0	0	0	0	0	0	0	0	0	0	0	0	0	0	0	0	0	0	0	0	0	0	0	0	0
CPIF179	0	0	0	0	0	0	0	0	0	2	0	0	0	0	0	70	0	0	0	0	0	0	0	0	0	127	0	0	0	0	0	0	0	0	0	266	0	0	0	0	0	0	0	0	0	0	0	0	0
CPIF180	0	0	0	0	0	0	0	0	0	0	0	53	0	0	0	111	0	0	0	0	0	0	0	0	0	1004	3	0	0	0	0	0	0	0	0	524	0	0	0	0	0	0	0	0	0	0	0	0	0
CPIF181	5	0	0	0	0	0	0	0	0	0	0	3	0	0	0	109	0	0	0	0	0	0	0	0	0	0	0	0	0	0	0	0	0	0	0	268	0	0	965	535	0	0	2	0	2	0	0	0	18
CPIF182	0	0	0	0	0	0	0	0	0	3	0	73	0	0	0	0	0	0	0	0	0	0	0	0	0	18	0	0	0	0	0	0	0	0	0	879	0	0	10	0	0	0	0	0	0	0	0	0	0
CPIF183	0	0	0	0	0	0	0	0	0	0	0	47	0	0	0	200	0	0	0	0	0	0	0	0	0	2247	0	0	0	0	0	0	0	0	0	407	0	0	0	0	0	0	0	0	0	0	0	0	2
CPIF184	0	0	0	0	0	0	0	0	3	29	0	0	0	0	0	217	0	2	0	0	0	0	0	0	0	660	0	0	0	0	0	0	0	0	0	0	0	0	0	0	0	0	0	0	0	0	0	0	0
ECIF2	0	0	0	0	0	0	0	0	0	0	10	22	0	0	0	0	0	0	0	0	0	0	0	0	0	0	0	0	0	4	0	0	0	0	0	48	0	0	0	0	0	0	0	0	0	0	0	0	0
ECIF3	0	0	0	0	0	0	0	0	0	0	75	74	0	0	0	6	0	0	0	0	0	0	0	0	0	0	0	0	0	2	0	0	0	0	0	0	0	0	0	0	0	0	0	0	0	0	0	0	0
ECIF4	0	0	2	0	0	0	0	0	0	56	0	0	0	0	0	116	0	0	0	0	0	0	0	0	0	4	0	0	0	0	0	0	0	0	0	207	0	0	0	0	0	0	0	0	0	0	0	0	0
ECIF5	2	0	0	0	0	0	0	0	0	0	207	108	0	0	0	2	0	0	0	0	0	0	0	0	0	740	0	0	0	0	0	0	0	0	0	242	0	0	0	0	0	0	0	0	0	0	0	0	0
ECIF6	0	0	0	0	0	0	0	0	0	71	0	712	0	0	0	300	0	0	0	0	0	0	0	0	0	37	0	0	0	0	0	0	0	0	0	105	0	0	0	0	0	0	0	0	0	0	0	0	0
ECIF7	0	0	0	12	0	0	0	0	0	0	4	6	0	0	0	0	0	0	0	0	0	0	0	0	0	340	0	0	0	0	0	0	0	0	0	499	0	0	0	4	0	0	0	0	0	0	0	0	0
ECIF8	0	0	0	0	0	0	0	0	21	91	0	0	0	0	0	0	0	0	0	0	0	0	0	0	0	120	0	0	0	0	0	0	0	0	0	0	0	0	0	0	0	0	0	0	0	0	0	0	0
ECIF9	0	0	0	0	0	0	0	0	0	350	0	0	160	0	0	0	0	0	0	0	0	0	0	0	0	0	0	0	0	0	0	0	0	0	0	0	0	0	0	0	0	0	0	0	0	0	0	0	0
HCIF78	0	0	0	0	0	0	0	0	0	0	0	0	0	0	0	429	0	0	0	0	0	0	0	0	0	0	0	0	0	0	0	0	0	0	0	0	0	0	0	0	0	0	0	0	0	0	0	0	616
IF-EC1	0	0	0	0	0	0	0	0	0	0	0	0	0	0	0	0	0	0	0	0	0	0	0	0	0	0	0	0	0	0	0	0	0	0	0	20	0	0	0	0	0	0	0	0	0	0	0	0	0
[truncated: 699 more columns]

## Sheet: Species_Jejunal Aspirate
#NAME	s__2011-GWC2-44-17 sp001790515	s__2-02-FULL-35-15 sp001784585	s__55-13 sp001898035	s__Abiotrophia massiliensis	s__Acidaminococcus intestini	s__Acidipropionibacterium microaerophilum	s__Acinetobacter beijerinckii	s__Acinetobacter guerrae	s__Acinetobacter pittii_659518	s__Acinetobacter sp000632455	s__Acinetobacter sp001647675	s__Actinobacillus_C_733574 minor	s__Actinomyces graevenitzii	s__Actinomyces haliotis	s__Actinomyces oris_A_386611	s__Actinomyces sp000220835	s__Adhaeribacter swui	s__Aerococcus sp001813115	s__Aerococcus viridans_322136	s__Aeromonas veronii_666751	s__Agathobaculum desmolans	s__Akkermansia sp001580195	s__Alistipes_A_871400 dispar	s__Alistipes_A_871404 indistinctus	s__Alkanindiges hongkongensis	s__Allisonella histaminiformans	s__Alloprevotella rava	s__Alloprevotella sp002933955	s__Alloprevotella sp003265305	s__Alloprevotella sp003859795	s__Alloprevotella sp900095835	s__Alloprevotella tannerae	s__Aminipila terrae	s__Amulumruptor caecigallinarius	s__Anaerococcus nagyae	s__Anaerofilum faecale	s__Anaeroglobus geminatus	s__Anaeroglobus micronuciformis	s__Anaerotignum faecicola	s__Aquabacterium_A terrae	s__Aquabacterium_B_592457 sp000768065	s__Aquicella_A lusitana	s__Asaccharospora irregularis	s__Bacteroides_H faecichinchillae	s__Bacteroides_H ihuae	s__Bacteroides_H ndongoniae	s__Bacteroides_H stercorirosoris	s__Barnesiella viscericola	s__Bifidobacterium aesculapii
CPIF150	0	0	0	0	0	0	47	80	2	17	0	0	0	7	0	0	0	0	0	0	0	0	0	0	0	0	2	0	0	2	45	17	0	0	0	0	97	0	0	0	0	0	0	0	0	0	0	0	0
CPIF153	0	0	0	0	0	0	0	72	29	103	0	0	0	0	0	8	0	0	0	0	0	0	0	0	0	0	0	0	0	7	99	0	0	0	0	0	160	0	0	0	0	0	0	0	0	0	0	0	0
CPIF154	0	0	0	0	0	0	0	0	0	0	0	0	0	0	0	0	0	0	0	0	0	0	0	0	0	0	0	0	0	0	0	0	0	0	0	0	0	0	0	0	747	0	0	0	0	0	0	0	0
CPIF158	0	0	0	0	0	0	0	0	0	0	0	0	0	0	0	0	0	0	0	0	0	0	0	0	0	0	0	0	0	0	0	0	0	0	0	0	0	0	0	0	0	0	0	0	0	0	0	0	0
CPIF159	0	0	0	0	0	0	0	0	0	55	0	0	0	0	0	0	0	0	0	0	0	0	0	0	0	0	0	0	0	0	0	0	0	0	0	0	0	0	0	0	0	0	0	0	0	0	0	0	0
CPIF160	0	0	0	0	0	0	0	0	0	0	0	0	0	0	0	0	0	0	0	0	0	0	0	0	0	0	0	0	0	0	0	0	0	0	0	0	0	0	0	0	0	0	0	0	0	0	0	0	0
CPIF161	0	0	0	0	0	0	0	193	15	172	0	0	4	0	14	0	0	0	0	0	0	0	0	0	0	0	0	0	0	0	119	38	0	0	0	0	285	27	0	0	0	15	0	0	0	0	0	0	0
CPIF162	0	0	0	0	0	0	0	0	0	0	0	0	0	0	0	0	0	0	0	0	0	0	0	0	0	0	0	0	0	0	0	0	0	0	0	0	0	0	0	0	0	0	0	0	0	0	0	0	0
CPIF163	0	0	0	0	0	0	507	0	3	576	152	0	0	0	15	0	0	0	0	4	0	0	0	0	0	0	35	0	0	0	1049	1057	0	0	3	0	196	0	0	0	0	10	0	0	0	0	0	0	0
CPIF164	0	0	0	0	0	78	0	0	0	0	538	0	0	0	0	0	0	0	0	41	0	0	0	0	5	0	0	0	0	0	0	0	0	0	0	0	0	0	0	0	0	0	0	0	0	0	0	0	0
CPIF165	0	0	0	0	0	0	0	0	0	0	0	0	0	0	33	0	0	0	0	0	0	0	0	0	0	0	0	0	0	0	0	0	0	0	0	0	0	4	0	0	0	0	0	0	0	0	0	0	0
CPIF166	0	0	0	0	0	0	0	0	0	158	0	4	228	0	0	0	0	0	0	0	0	0	0	0	0	0	81	0	0	0	0	0	0	0	0	0	0	0	0	0	0	0	0	0	0	0	0	0	0
CPIF167	0	0	0	0	0	0	0	0	0	0	0	0	0	0	0	0	0	0	0	71	0	0	0	0	0	0	0	0	0	0	0	0	0	0	0	0	25	62	0	0	0	0	0	0	0	0	0	0	0
CPIF168	0	0	0	0	0	0	0	175	49	4	0	26	120	6	0	0	0	0	0	3	0	0	0	0	0	0	4	0	0	0	53	0	0	0	0	0	0	14	0	0	0	0	0	0	0	0	0	0	0
CPIF169	0	0	0	0	0	0	0	0	0	0	0	85	27	0	0	0	0	0	0	27	0	0	0	0	0	0	0	0	0	0	0	0	0	0	0	0	0	24	0	14	0	0	0	0	0	0	0	0	0
CPIF170	0	0	0	0	0	0	0	0	0	0	0	73	36	0	0	0	0	0	0	0	0	0	0	0	0	0	14	0	0	0	317	32	0	0	0	0	343	330	0	0	0	0	0	0	0	0	0	0	0
CPIF171	0	0	0	0	0	0	81	0	0	489	275	0	0	0	0	0	0	64	228	0	0	0	0	0	0	0	0	0	0	0	0	0	0	0	0	0	0	0	0	0	222	0	0	0	0	0	0	0	0
CPIF172	0	0	0	0	0	0	0	0	0	0	0	0	0	0	0	0	0	0	0	0	0	0	0	0	0	0	0	0	0	0	0	0	0	0	0	0	0	0	0	0	0	0	0	0	0	0	0	0	0
CPIF173	0	0	0	0	0	0	0	0	0	0	0	121	0	0	0	0	0	0	0	67	0	0	0	0	0	0	0	0	0	0	0	0	0	0	0	0	277	0	0	0	0	0	0	0	0	0	0	0	0
CPIF174	0	12	0	0	0	0	120	127	41	79	2	0	0	9	0	0	0	0	0	4	0	0	0	0	0	0	299	2	0	0	303	105	0	3	0	0	0	478	0	0	0	0	0	0	0	0	0	0	0
CPIF175	0	0	0	0	0	0	0	0	0	50	0	0	0	0	0	0	0	0	0	0	0	0	0	0	0	0	0	0	0	0	0	0	0	0	0	0	0	86	0	0	0	0	0	0	0	0	0	0	0
CPIF177	0	0	0	0	0	0	2	0	0	0	0	0	0	0	0	0	0	0	0	0	0	0	0	0	0	0	224	0	0	0	124	0	0	0	0	0	0	206	0	0	0	0	0	45	0	0	0	0	0
CPIF178	0	0	0	0	0	0	0	0	0	113	0	0	0	0	0	0	0	0	0	0	0	0	0	0	0	0	0	0	0	0	0	0	0	0	0	0	0	0	0	0	0	0	0	0	0	0	0	0	0
CPIF179	0	0	0	0	0	0	0	0	0	2	0	0	0	0	0	0	0	0	0	70	0	0	0	0	0	0	52	0	0	0	22	46	0	0	0	0	147	119	0	0	0	0	0	0	0	0	0	0	0
CPIF180	0	0	0	0	0	0	0	0	0	0	0	0	40	3	0	0	0	0	0	111	0	0	0	0	0	0	2	0	0	0	87	906	0	0	0	0	2	522	0	0	0	0	0	0	0	0	0	0	0
CPIF181	5	0	0	0	0	0	0	0	0	0	0	0	3	0	0	0	0	0	0	100	0	0	0	0	0	0	0	0	0	0	0	0	0	0	0	0	268	0	0	965	533	0	0	18	0	0	0	0	0
CPIF182	0	0	0	0	0	0	0	0	0	3	0	0	46	0	27	0	0	0	0	0	0	0	0	0	0	0	0	0	0	0	0	10	0	0	0	0	93	786	0	10	0	0	0	0	0	0	0	0	0
CPIF183	0	0	0	0	0	0	0	0	0	0	0	0	25	2	2	0	0	0	0	192	0	0	0	0	0	0	252	0	3	63	651	1122	0	0	0	0	285	122	0	0	0	0	0	2	0	0	0	0	0
CPIF184	0	0	0	0	0	0	29	0	0	0	0	0	0	0	0	0	0	0	0	211	0	0	0	0	0	0	29	0	0	2	578	24	0	0	0	0	0	0	0	0	0	0	0	0	0	0	0	0	0
ECIF2	0	0	0	0	0	0	0	0	0	0	0	10	22	0	0	0	0	0	0	0	0	0	0	0	0	0	0	0	0	0	0	0	0	0	0	0	0	48	0	0	0	0	0	0	0	0	0	0	0
ECIF3	0	0	0	0	0	0	0	0	0	0	0	75	61	0	13	0	0	0	0	6	0	0	0	0	0	0	0	0	0	0	0	0	0	0	0	0	0	0	0	0	0	0	0	0	0	0	0	0	0
ECIF4	0	0	2	0	0	0	0	0	0	56	0	0	0	0	0	0	0	0	0	116	0	0	0	0	0	0	2	0	0	0	2	0	0	0	0	0	0	207	0	0	0	0	0	0	0	0	0	0	0
ECIF5	2	0	0	0	0	0	0	0	0	0	0	207	91	0	17	0	0	0	0	2	0	0	0	0	0	0	129	0	0	0	19	592	0	0	0	0	22	220	0	0	0	0	0	0	0	0	0	0	0
ECIF6	0	0	0	0	0	0	64	0	0	0	0	0	580	0	54	0	0	0	0	300	0	0	0	0	0	0	0	0	0	0	0	31	0	0	0	0	34	71	0	0	0	0	0	0	0	0	0	0	0
ECIF7	0	0	0	12	0	0	0	0	0	0	0	4	2	0	0	0	0	0	0	0	0	0	0	0	0	0	0	0	0	0	124	29	0	0	0	0	142	357	0	0	4	0	0	0	0	0	0	0	0
ECIF8	0	0	0	0	0	3	0	0	0	87	0	0	0	0	0	0	0	0	0	0	0	0	0	0	0	0	0	0	0	0	28	0	0	0	0	0	0	0	0	0	0	0	0	0	0	0	0	0	0
ECIF9	0	0	0	0	0	0	0	0	0	350	0	0	0	0	0	0	142	0	0	0	0	0	0	0	0	0	0	0	0	0	0	0	0	0	0	0	0	0	0	0	0	0	0	0	0	0	0	0	0
HCIF78	0	0	0	0	0	0	0	0	0	0	0	0	0	0	0	0	0	0	0	429	0	0	0	0	0	0	0	0	0	0	0	0	0	0	0	0	0	0	0	0	0	0	0	0	0	0	0	0	0
IF-EC1	0	0	0	0	0	0	0	0	0	0	0	0	0	0	0	0	0	0	0	0	0	0	0	0	0	0	0	0	0	0	0	0	0	0	0	0	0	20	0	0	0	0	0	0	0	0	0	0	0
[truncated: 963 more columns]

## Sheet: Phyla_JAsDNA_
Groups	DNAECIF1	CPD	CPD	CPD	CPD	CPD	CPD		CPND	CPND	CPND	CPND	CPND	CPND
Bacteroidota	137269	10806	15559	17126	13108	11541	7265	75405	13458	6291	767	4833	3873	5844.4
Unassigned_bacteria	50	5962	4461	9358	7799	6600	2102	36282	6839	4906	5182	7653	7004	6316.8
Firmicutes	10235	6225	2487	7074	6684	5651	1718	29839	6008	7106	4190	7570	1352	5245.2
Proteobacteria	100	3918	402	2576	2547	10375	1998	21816	1312	4880	2821	3866	5317	3639.2
Patescibacteria	2	194	57	83	52	1026	132	1544	75	279	27	10	136	105.4
Acidobacteriota	0	85	96	45	22	17	97	362	34	32	8	40	6	24
Verrucomicrobiota	0	0	0	0	2	0	38	40	4	0	0	0	0	0.8
Bdellovibrionota	0	0	0	0	5	65	695	765	0	0	0	0	0	0
Campylobacterota	0	164	0	141	3296	88	2	3691	0	898	9	435	4	269.2
Chloroflexota	0	0	0	0	6	0	22	28	0	0	0	0	0	0
Dependentiae	0	0	0	0	2	0	0	2	0	0	0	0	0	0
Desulfobacterota	3592	0	354	0	122	42	532	1050	0	14	0	4	2684	540.4
Elusimicrobiota	0	0	0	0	0	0	0	0	0	0	0	0	0	0
Fusobacteriota	8	1414	0	1660	1380	1555	18	6027	0	846	2046	2021	1872	1357
Gemmatimonadota	0	0	0	0	0	6	48	54	0	0	0	0	0	0
Myxococcota_A_473307	0	0	0	0	14	2	52	68	0	0	0	0	0	0
Nitrospirota_A_437815	0	0	0	0	0	2	9	11	0	0	0	0	0	0
Omnitrophota	0	0	0	0	0	0	214	214	0	3	0	0	0	0.6
Planctomycetota	24	0	0	0	22	60	847	929	0	41	0	2	0	8.6
Spirochaetota	2	30	0	786	392	691	6	1905	0	0	0	0	19	3.8
Synergistota	0	4	0	0	0	5	0	9	0	0	16	31	4	10.2
_Actinobacteriota	67	0	0	0	0	0	0	0	0	0	0	0	0	0

[truncated: 6 more sheets: JAsDNA_Class, JAsDNA_Order, JAsDNA_Family, JAsDNA_Genus, JAsDNA_Species, b-div.index.]
