# Supplementary material for: The Jejunal Microbiota in Patients With Chronic Pancreatitis: Results From a Pilot Study
Source: Gastro Hep Adv. 2026 Mar 3;5(5):100907. doi: 10.1016/j.gastha.2026.100907 (PMC13081173; doi:10.1016/j.gastha.2026.100907)
Supplement: Supplementary Table 2 — edgeR_analysis of the Microbiome of the Samples Across the Groups. [file mmc2.xlsx]

## Sheet: edgeR_HC-CPND
	log2FC	logCPM	Pvalues	FDR
g__Metamycoplasma	4.876	8.9976	1.6694e-07	3.1096e-05
s__Prosthecobacter_fluviatilis	-9.7219	13.721	2.8528e-07	3.1096e-05
g__Lancefieldella	6.2436	11.687	1.4066e-06	0.00010222
s__Aquabacterium_B_592457_sp000768065	-6.4579	10.899	4.8062e-06	0.00026194
g__Bosea	-5.35	9.5063	1.0925e-05	0.00047631
f__Rhizobiaceae_A_499470	3.5198	7.8677	1.3744e-05	0.00049936
s__Parvimonas_parva	-4.9964	9.419	2.8461e-05	0.00088635
f__Lactobacillaceae	3.7683	8.9318	3.4345e-05	0.00093591
o__Cytophagales	3.1804	7.6928	4.394e-05	0.0010643
s__Fretibacterium_fastidiosum	-4.4947	8.7977	5.45e-05	0.0011881
g__Reyranella	-4.8312	9.3661	6.2563e-05	0.0012399
s__Leptotrichia_A_993758_buccalis	3.7901	9.3826	9.167e-05	0.0016653
s__Lautropia_mirabilis	-4.0439	8.8939	0.00013663	0.0022911
o__Tissierellales	-4.0462	8.9207	0.00028592	0.0043376
s__Prevotella_seregens	2.9337	7.6271	0.00029846	0.0043376
f__Flavobacteriaceae	-3.6481	8.8648	0.00032567	0.0044372
f__Pseudomonadaceae	4.5802	12.206	0.00040875	0.0052347
s__Peptostreptococcus_stomatis	-4.3894	9.694	0.00043222	0.0052347
g__Methylobacterium	-4.9249	10.831	0.00055825	0.0061118
f__Lachnospiraceae	3.4588	10.271	0.00056071	0.0061118
s__Actinomyces_graevenitzii	3.8672	10.301	0.00058963	0.0061209
s__Tannerella_serpentiformis	-3.026	7.9414	0.00083278	0.0079139
f__Planctomycetaceae	-3.6443	8.4396	0.00083496	0.0079139
g__Acidipropionibacterium	-4.1733	9.6702	0.0011923	0.010814
g__Roseomonas_A_507058	-3.3423	8.105	0.0012401	0.010814
g__Rothia	3.3631	9.9779	0.001336	0.011202
c__Clostridia_258483	2.8134	9.4781	0.0014681	0.011784
s__Stenotrophomonas_A_615274_pavanii	-5.4281	12.023	0.0015412	0.011784
s__Prevotella_scopos	3.9849	15.663	0.0015676	0.011784
g__PALSA_1081	2.3617	7.6019	0.0017329	0.012592
s__Filifactor_villosus	-3.0904	8.2203	0.0021792	0.015325
f__Selenomonadaceae_42771	-4.1015	11.459	0.0030285	0.020632
o__Bacteroidales	2.8821	9.901	0.0039176	0.02588
g__Fuerstia	-2.1938	7.4118	0.0060301	0.038663
s__Alloprevotella_sp003859795	-1.975	7.1422	0.0066738	0.040323
g__Roseomonas_B	-2.6178	7.7494	0.0067081	0.040323
f__Beijerinckiaceae	-3.0178	8.3207	0.0068439	0.040323
c__Bacteroidia	2.1731	9.0629	0.0083978	0.048177
s__Oribacterium_sp000160135	-1.8879	7.1243	0.0086226	0.048198
s__Prevotella_multiformis	2.8278	10.393	0.0090481	0.049312
o__Burkholderiales_597441	2.0122	7.5782	0.0099612	0.051045
s__Fusobacterium_C_vincentii	-3.102	9.4583	0.010054	0.051045
s__Metamycoplasma_faucium	1.7838	7.4503	0.010242	0.051045
s__Prevotella_micans	-1.8274	7.1322	0.010303	0.051045
f__Rhodobacteraceae	-2.4551	8.1883	0.011716	0.056757
s__Treponema_B_986142_medium	-2.9396	9.6689	0.012849	0.060895
s__UBA1822_sp900545365	2.7122	10.061	0.015713	0.07288
f__Dialisteraceae	-2.7639	11.464	0.019712	0.087182
f__Bacteroidaceae	2.0592	9.2918	0.020145	0.087182
c__Negativicutes	-2.2818	8.6672	0.020598	0.087182
s__Prevotella_sp002251365	2.8045	10.922	0.020762	0.087182
s__Porphyromonas_A_859423_pogonae	1.6303	7.6852	0.020872	0.087182
s__Prevotella_marshii	-2.6876	9.505	0.021196	0.087182
s__Mitsuokella_sp000469545	-1.7204	7.2436	0.025508	0.10298
g__Veillonella_A	2.566	14.92	0.02787	0.10853
s__Tannerella_forsythia	-2.0469	8.2912	0.027951	0.10853
s__Treponema_D_amylovorum	-2.5124	9.2196	0.028377	0.10853
s__Haemophilus_D_735815_parainfluenzae_K_735055	2.1535	10.068	0.028984	0.10894
g__Caulobacter_487784	-3.1012	11.292	0.031324	0.1117
f__Weeksellaceae	-1.9003	8.1772	0.031366	0.1117
f__Anaerovoracaceae	-1.4712	7.1608	0.031445	0.1117
g__Treponema_D	-2.238	8.4415	0.031767	0.1117
s__Prevotella_sp003447235	1.3594	7.2116	0.034603	0.11818
s__Actinobacillus_C_733574_minor	2.2356	9.3835	0.034695	0.11818
p__Proteobacteria	-1.9511	8.2841	0.037356	0.12529
s__Selenomonas_sputigena	-2.5354	10.257	0.043188	0.14011
g__Fusobacterium_C	-2.5672	13.653	0.043926	0.14011
g__Campylobacter_A	-1.7522	7.8744	0.044052	0.14011
s__Slackia_A_exigua	-1.2125	6.8441	0.044897	0.14011
f__Veillonellaceae	1.6207	8.5004	0.045323	0.14011
s__Campylobacter_A_sp013201975	-1.3851	7.0453	0.046149	0.14011
o__Lactobacillales	2.1036	14.216	0.046275	0.14011
s__Pauljensenia_pyogenes_A	1.8493	9.4226	0.047003	0.14019
s__Rhodovarius_crocodyli	-2.213	9.3257	0.047588	0.14019
o__Actinomycetales	1.7627	9.7939	0.049722	0.14453
c__Alphaproteobacteria	-2.3296	9.7539	0.052684	0.15112
g__Halomonas_B	-1.9173	9.7287	0.053866	0.1525
s__Streptococcus_cristatus_B_353950	1.8898	11.648	0.057374	0.16035
f__Streptococcaceae	-1.7595	8.0853	0.065193	0.17671
s__Streptococcus_peroris	1.9615	13.794	0.065391	0.17671
s__Streptococcus_equinus	-2.6116	10.197	0.066262	0.17671
f__Megasphaeraceae	-1.3015	7.3788	0.066468	0.17671
s__Prevotella_enoeca	-1.7435	7.7959	0.070467	0.18508
s__Peptostreptococcus_sp900240845	-1.1408	6.8505	0.07178	0.18629
s__Fusobacterium_C_canifelinum	1.3993	7.9109	0.076205	0.19544
g__Aeromonas	-1.1333	6.9345	0.08142	0.20398
g__Bradyrhizobium	-2.0536	9.6085	0.081488	0.20398
s__UBA5809_sp002417965	-1.2595	7.0555	0.084091	0.20398
s__SDRW01_sp007845485	1.7193	10.079	0.084493	0.20398
g__Porphyromonas_A_859423	-2.1789	10.578	0.084742	0.20398
g__Acinetobacter	-1.4616	8.0019	0.085146	0.20398
s__Treponema_B_986141_putidum	-1.8049	8.8131	0.087781	0.208
g__Prevotella	1.9194	13.739	0.090738	0.2127
s__Roseomonas_B_sp012927745	-1.9684	8.9874	0.094333	0.21877
s__Acinetobacter_guerrae	-1.676	8.5783	0.096143	0.22062
g__Sphingomonas_L_486704	-2.3666	11.726	0.10084	0.22899
c__Actinomycetia	1.2489	7.8861	0.10248	0.23032
s__Anaeroglobus_geminatus	-1.9866	10.822	0.10764	0.23944
s__Alloprevotella_sp900095835	-1.9682	10.988	0.11079	0.24315
s__Veillonella_A_denticariosi	1.798	12.195	0.11154	0.24315
g__SDRW01	-1.2786	8.1449	0.11504	0.2483
s__Prevotella_sp000758925	-1.4151	8.4731	0.11756	0.25126
f__Neisseriaceae_563222	-1.9351	11.863	0.12373	0.25937
s__Porphyromonas_A_859423_loveana	1.8693	10.774	0.12406	0.25937
o__Rhizobiales_A_504705	-1.0816	6.9731	0.12493	0.25937
f__Microbacteriaceae	-1.219	7.6834	0.13131	0.26732
s__Actinomyces_oris_A_386611	1.2195	7.922	0.13204	0.26732
f__Xanthobacteraceae_503485	-1.5353	8.7033	0.13243	0.26732
s__Prevotella_oris	1.8121	12.739	0.1368	0.27267
o__Enterobacterales_A_737866	1.8729	14.549	0.13821	0.27267
s__Prevotella_salivae	1.6232	11.844	0.13884	0.27267
g__Corynebacterium	-1.3777	8.2406	0.14622	0.28461
s__Aeromonas_veronii_666751	1.598	10.808	0.14812	0.28575
s__Prevotella_sp902776665	-1.4179	8.0855	0.1571	0.30042
s__Streptococcus_mitis_AR_351037	1.4141	16.005	0.1601	0.30349
f__Nitrospiraceae	-1.0041	6.9849	0.16301	0.30635
o__Planctomycetales	-1.048	7.1868	0.17816	0.33196
s__Prevotella_oulorum	1.0502	7.9409	0.1871	0.34567
g__Cupriavidus	-2.154	16.876	0.19345	0.35194
f__Moraxellaceae	-1.5824	10.177	0.19373	0.35194
s__Prevotella_nanceiensis	1.4382	11.825	0.19896	0.35649
f__Acetobacteraceae	-1.0798	7.3984	0.19951	0.35649
s__Capnocytophaga_leadbetteri	-1.5281	10.065	0.21691	0.38444
s__Eubacterium_B_sulci	1.0775	9.4633	0.22199	0.38905
s__Rothia_mucilaginosa	1.2773	11.666	0.22308	0.38905
s__Alloprevotella_rava	-1.3492	9.6544	0.24015	0.41049
s__Hornefia_nodata	-0.84527	7.0405	0.24023	0.41049
s__Veillonella_A_dispar	1.2399	15.097	0.24221	0.41049
f__Burkholderiaceae_A_580492	-1.1983	8.1287	0.24432	0.41049
g__Alloprevotella	1.0718	9.3947	0.24479	0.41049
s__Acinetobacter_pittii_659518	-0.99485	7.3642	0.24924	0.41477
s__Selenomonas_timonae	-1.29	10.38	0.25365	0.41838
s__Oribacterium_parvum	1.0691	9.7536	0.25855	0.41838
s__Prevotella_pleuritidis	-1.518	10.799	0.25907	0.41838
s__Bulleidia_moorei	1.0629	10.861	0.25909	0.41838
s__Prevotella_vespertina	1.3518	13.175	0.2652	0.42509
g__Peptostreptococcus	-0.92517	7.9826	0.27118	0.4306
s__Prevotella_sp001553265	0.97017	8.7878	0.27258	0.4306
g__Streptococcus	1.122	16.097	0.28572	0.4481
p__Patescibacteria	1.0181	12.234	0.31577	0.4917
s__Leptotrichia_A_993758_hongkongensis	0.53392	6.8878	0.32697	0.50552
s__Treponema_D_socranskii	0.92839	9.1942	0.33315	0.51145
s__Nanogingivalis_gingivitcus	-0.77679	7.7463	0.33962	0.51765
g__Burkholderia	1.1602	10.64	0.34193	0.51765
s__Porphyromonas_A_859423_pasteri	1.1538	13.415	0.3532	0.53102
f__Atopobiaceae	0.71456	7.9546	0.38752	0.57863
s__Leptotrichia_A_sp001274535	0.70304	8.7183	0.39483	0.58553
g__Pauljensenia	0.83881	12.829	0.40422	0.59541
f__Pasteurellaceae	0.9182	15.287	0.41854	0.61237
s__Scardovia_wiggsiae	-0.55486	6.9168	0.43869	0.63756
s__Eggerthia_catenaformis	-0.87474	9.1882	0.44469	0.642
f__Burkholderiaceae_A_595422	-0.88691	9.1668	0.45213	0.64845
f__Leptotrichiaceae	0.51471	7.8472	0.46154	0.65762
s__Fusobacterium_C_nucleatum_993114	-0.54123	7.588	0.4696	0.66476
s__GMQP_bins7_sp004366385	-0.81276	8.8889	0.48047	0.67576
f__Campylobacteraceae	0.43009	6.8473	0.48752	0.68128
c__Gammaproteobacteria	-0.66342	12.09	0.51703	0.71614
o__Burkholderiales_592524	-0.55188	7.6805	0.51904	0.71614
f__Helicobacteraceae	0.49395	7.6924	0.53215	0.72962
s__Helicobacter_E_pylori_C	0.72552	11.295	0.55063	0.74684
s__Lancefieldella_sp000411555	0.56872	11.752	0.55495	0.74684
g__Neisseria_563205	0.61522	14.727	0.56052	0.74684
s__Anaeroglobus_micronuciformis	0.62338	11.576	0.56146	0.74684
s__DSSA01_sp011331335	-0.39746	6.8588	0.56505	0.74684
f__Treponemataceae	-0.55039	7.2176	0.56527	0.74684
g__Nanoperiomorbus	-0.40525	7.135	0.59251	0.77536
s__Mogibacterium_pumilum	0.4107	8.807	0.59397	0.77536
o__Veillonellales	0.48904	9.7935	0.60202	0.78119
s__Treponema_zuelzerae	-0.39448	6.8041	0.61481	0.79307
g__Zoogloea	-0.48802	7.9347	0.61952	0.7944
s__Prevotella_loescheii	-0.41508	7.7768	0.62313	0.7944
f__Sphingomonadaceae	0.50081	10.027	0.63238	0.8015
f__Micrococcaceae	-0.58512	11.174	0.64032	0.80388
g__Pseudomonas_E_647464	0.51872	10.526	0.64163	0.80388
g__Gemella	0.42789	13.703	0.67085	0.83569
f__Fen_1342	-0.50054	9.2064	0.681	0.83949
g__Centipeda	-0.56052	11.235	0.68687	0.83949
s__Cryptobacterium_curtum	-0.29215	6.7061	0.69005	0.83949
s__Shuttleworthia_satelles	-0.33955	6.7317	0.69058	0.83949
g__Capnocytophaga_820690	-0.44733	9.4905	0.69315	0.83949
s__Campylobacter_A_pinnipediorum	-0.32759	7.3032	0.70018	0.84016
s__Prevotella_baroniae	-0.4982	10.292	0.70728	0.84016
f__Myxococcaceae	-0.42695	8.1839	0.70867	0.84016
g__Actinomyces	-0.37797	8.4315	0.70913	0.84016
s__F0058_sp000163695	0.2912	8.591	0.7174	0.84536
s__Porphyromonas_A_859424_gingivicanis	0.32274	9.7062	0.72603	0.85094
f__Burkholderiaceae_A_592522	-0.54529	14.134	0.74483	0.8683
g__Brevundimonas	-0.44346	10.813	0.778	0.90215
g__Oribacterium	0.18375	7.067	0.78659	0.90728
g__Pseudoleptotrichia	0.28498	6.7054	0.79352	0.90742
o__Saccharimonadales	-0.23795	7.8025	0.79503	0.90742
s__Pyramidobacter_piscolens	-0.22207	7.32	0.81257	0.92057
s__Collinsella_aerofaciens_E	-0.22225	6.7861	0.815	0.92057
s__Acinetobacter_beijerinckii	-0.26636	8.7525	0.82981	0.92848
s__Lachnoanaerobaculum_sp000296385	0.1651	7.7334	0.83241	0.92848
f__Enterobacteriaceae_A	-0.33146	13.463	0.83955	0.92848
g__Mycobacterium	0.13607	7.3368	0.84358	0.92848
c__Bacilli	0.15753	12.463	0.84828	0.92848
p__Unassigned_bacteria	0.13095	18.548	0.84946	0.92848
f__Rhodocyclaceae	0.21898	8.0168	0.85181	0.92848
g__Porphyromonas_A_859424	0.1278	9.7237	0.87068	0.94432
f__Enterococcaceae	0.12547	13.67	0.87907	0.9487
s__Prevotella_aurantiaca	-0.20192	10.026	0.891	0.95683
s__Porphyromonas_A_859424_endodontalis	-0.19752	11.529	0.90038	0.96218
s__UBA4285_sp902775895	-0.12619	6.7891	0.90956	0.96275
s__Prevotella_shahii	0.080962	10.124	0.90975	0.96275
s__HOT_345_sp003260355	-0.15721	9.5443	0.92396	0.97306
f__Actinomycetaceae	0.045404	8.1364	0.93526	0.97593
p__Actinobacteriota	0.10938	6.879	0.93564	0.97593
s__Lachnoanaerobaculum_saburreum	0.082798	6.7124	0.94624	0.98088
s__Alloprevotella_tannerae	0.019892	11.265	0.95026	0.98088
g__Bulleidia	-0.071746	7.3394	0.95388	0.98088
s__Acinetobacter_sp000632455	0.0021675	10.917	0.96496	0.98761
s__Prevotella_sp000688375	-0.03081	6.7873	1	1
g__DP_6	0.016025	7.0238	1	1
s__Prevotella_falsenii	-0.0081653	11.687	1	1
p__Myxococcota_A_473307	0.001123	7.6337	1	1
o__UBA1845	-0.00027355	7.5981	1	1

## Sheet: edgeR_HC-CPD
	log2FC	logCPM	Pvalues	FDR
c__Clostridia_258483	4.5959	9.4781	6.5848e-07	8.7146e-05
f__Rhizobiaceae_A_499470	3.9578	7.8677	9.3149e-07	8.7146e-05
f__Lactobacillaceae	4.3724	8.9318	1.4071e-06	8.7146e-05
s__Oribacterium_parvum	4.9795	9.7536	1.925e-06	8.7146e-05
f__Lachnospiraceae	4.9115	10.271	1.9988e-06	8.7146e-05
s__Prevotella_sp002251365	5.9931	10.922	8.1271e-06	0.0002704
s__UBA1822_sp900545365	5.4312	10.061	8.6824e-06	0.0002704
o__Cytophagales	3.2799	7.6928	1.3489e-05	0.00034753
g__Metamycoplasma	3.6467	8.9976	1.4348e-05	0.00034753
s__F0058_sp000163695	4.1166	8.591	1.6646e-05	0.00036289
f__Fen_1342	-4.9305	9.2064	2.8627e-05	0.00052256
s__Eggerthia_catenaformis	-4.895	9.1882	2.8765e-05	0.00052256
f__Burkholderiaceae_A_595422	-4.8638	9.1668	4.3861e-05	0.00073552
s__Leptotrichia_A_993758_buccalis	3.7556	9.3826	5.4632e-05	0.00085069
s__Fusobacterium_C_canifelinum	3.4006	7.9109	6.3102e-05	0.00091708
s__Stenotrophomonas_A_615274_pavanii	-7.4081	12.023	7.6278e-05	0.0010393
g__PALSA_1081	2.9846	7.6019	9.353e-05	0.0011553
s__GMQP_bins7_sp004366385	-4.5284	8.8889	9.9539e-05	0.0011553
f__Xanthobacteraceae_503485	-4.2105	8.7033	0.00010069	0.0011553
s__Treponema_D_amylovorum	-4.7349	9.2196	0.00016847	0.0018335
s__Acinetobacter_guerrae	-4.0155	8.5783	0.00017662	0.0018335
f__Atopobiaceae	3.2517	7.9546	0.00022417	0.0022213
f__Myxococcaceae	-3.6251	8.1839	0.00039805	0.0037728
f__Rhodocyclaceae	-3.1791	8.0168	0.00065504	0.00595
s__Metamycoplasma_faucium	2.3284	7.4503	0.00073549	0.0064135
s__Mogibacterium_pumilum	2.7538	8.807	0.0008022	0.0065776
p__Myxococcota_A_473307	-2.8181	7.6337	0.00081466	0.0065776
o__Enterobacterales_A_737866	4.3976	14.549	0.0010619	0.0080613
s__Eubacterium_B_sulci	2.9427	9.4633	0.0010848	0.0080613
f__Moraxellaceae	-4.3659	10.177	0.0011094	0.0080613
s__Prevotella_sp902776665	-3.3016	8.0855	0.0014937	0.010503
o__UBA1845	-2.7569	7.5981	0.0015417	0.010503
f__Rhodobacteraceae	-3.0767	8.1883	0.0020146	0.013309
s__Rhodovarius_crocodyli	3.142	9.3257	0.0029541	0.018941
g__Capnocytophaga_820690	2.9101	9.4905	0.0031483	0.019609
g__Bradyrhizobium	-3.6314	9.6085	0.0032963	0.019961
s__Prevotella_sp003447235	1.9514	7.2116	0.0041172	0.023706
s__Prevotella_pleuritidis	3.539	10.799	0.0041323	0.023706
g__Methylobacterium	-3.5878	10.831	0.007522	0.042046
s__Pauljensenia_pyogenes_A	2.4413	9.4226	0.0078678	0.042879
s__Acinetobacter_pittii_659518	-2.0817	7.3642	0.0082454	0.043841
s__Prevotella_baroniae	-3.5164	10.292	0.0089796	0.046227
f__Beijerinckiaceae	-2.931	8.3207	0.0091182	0.046227
f__Treponemataceae	-1.9146	7.2176	0.011156	0.055273
g__Bulleidia	1.6372	7.3394	0.013168	0.063792
s__Prevotella_enoeca	-2.3111	7.7959	0.014937	0.070788
s__Porphyromonas_A_859423_loveana	2.9234	10.774	0.016666	0.0773
f__Actinomycetaceae	1.8446	8.1364	0.020853	0.092866
g__DP_6	-1.5311	7.0238	0.020874	0.092866
s__Streptococcus_equinus	-3.3458	10.197	0.021944	0.095148
g__Oribacterium	1.657	7.067	0.022259	0.095148
s__Prevotella_seregens	1.637	7.6271	0.023815	0.099841
g__Mycobacterium	-1.6031	7.3368	0.0258	0.10612
f__Planctomycetaceae	-2.3476	8.4396	0.028024	0.11313
c__Negativicutes	-2.1478	8.6672	0.029269	0.11601
g__Veillonella_A	2.4244	14.92	0.031914	0.12424
s__Capnocytophaga_leadbetteri	2.3392	10.065	0.033764	0.12913
s__Lancefieldella_sp000411555	2.0873	11.752	0.035911	0.13454
s__Lachnoanaerobaculum_sp000296385	1.5936	7.7334	0.036412	0.13454
g__Caulobacter_487784	2.4586	11.292	0.042371	0.15264
s__Filifactor_villosus	-1.9967	8.2203	0.042838	0.15264
s__Prevotella_nanceiensis	2.256	11.825	0.043412	0.15264
g__Porphyromonas_A_859423	-2.5368	10.578	0.046768	0.16093
g__Zoogloea	1.8082	7.9347	0.047245	0.16093
s__Actinomyces_oris_A_386611	1.5761	7.922	0.049247	0.16517
s__Leptotrichia_A_993758_hongkongensis	1.1833	6.8878	0.050414	0.16652
s__Prevotella_sp001553265	1.7173	8.7878	0.051457	0.16709
s__Fusobacterium_C_vincentii	-2.2438	9.4583	0.05212	0.16709
s__Prevotella_scopos	2.2195	15.663	0.053843	0.17011
g__Acinetobacter	-1.6036	8.0019	0.060503	0.18842
g__Peptostreptococcus	1.4226	7.9826	0.063328	0.19444
o__Actinomycetales	1.6244	9.7939	0.064319	0.19474
s__Tannerella_serpentiformis	-1.7106	7.9414	0.066907	0.1998
f__Dialisteraceae	-2.0727	11.464	0.070979	0.2091
c__Alphaproteobacteria	-2.1356	9.7539	0.07351	0.21367
f__Helicobacteraceae	-1.3846	7.6924	0.080777	0.2317
g__Roseomonas_B	-1.7146	7.7494	0.083381	0.23606
s__Aeromonas_veronii_666751	1.8436	10.808	0.089251	0.24576
o__Lactobacillales	1.7264	14.216	0.089983	0.24576
g__Actinomyces	1.4973	8.4315	0.090537	0.24576
s__Prevotella_loescheii	1.3251	7.7768	0.092054	0.24576
s__HOT_345_sp003260355	1.7761	9.5443	0.092442	0.24576
f__Veillonellaceae	-1.3505	8.5004	0.09736	0.25572
s__Haemophilus_D_735815_parainfluenzae_K_735055	1.5307	10.068	0.10585	0.2747
s__SDRW01_sp007845485	1.5599	10.079	0.1081	0.27709
s__Bulleidia_moorei	1.4915	10.861	0.10931	0.27709
g__Halomonas_B	-1.558	9.7287	0.1116	0.27825
s__Alloprevotella_sp900095835	-1.9502	10.988	0.11232	0.27825
g__Roseomonas_A_507058	-1.581	8.105	0.12691	0.31087
f__Streptococcaceae	-1.3488	8.0853	0.15136	0.36265
g__Brevundimonas	1.7775	10.813	0.15138	0.36265
s__Mitsuokella_sp000469545	-1.13	7.2436	0.16014	0.37871
g__Porphyromonas_A_859424	-1.5427	9.7237	0.16156	0.37871
s__Veillonella_A_denticariosi	1.511	12.195	0.16609	0.38519
s__Treponema_B_986142_medium	-1.5538	9.6689	0.16789	0.38525
s__Porphyromonas_A_859423_pogonae	0.94733	7.6852	0.17037	0.38689
s__Prevotella_aurantiaca	-1.5486	10.026	0.17617	0.39592
f__Enterobacteriaceae_A	1.622	13.463	0.18246	0.40588
s__Pyramidobacter_piscolens	-1.0289	7.32	0.1865	0.4069
g__Treponema_D	-1.3441	8.4415	0.18845	0.4069
s__UBA5809_sp002417965	-1.0265	7.0555	0.18852	0.4069
s__Actinomyces_graevenitzii	1.3057	10.301	0.19588	0.40876
f__Burkholderiaceae_A_580492	-1.3364	8.1287	0.19635	0.40876
f__Bacteroidaceae	1.0913	9.2918	0.19637	0.40876
f__Leptotrichiaceae	0.86614	7.8472	0.19688	0.40876
s__Prevotella_multiformis	1.2947	10.393	0.20063	0.41262
g__Cupriavidus	-2.085	16.876	0.20631	0.42034
g__Rothia	1.1976	9.9779	0.21197	0.42786
g__Alloprevotella	1.088	9.3947	0.22526	0.44712
s__Treponema_zuelzerae	-0.83696	6.8041	0.22561	0.44712
g__Fuerstia	-1.0869	7.4118	0.22901	0.44888
s__Treponema_D_socranskii	1.1482	9.1942	0.23062	0.44888
g__Burkholderia	-1.6669	10.64	0.24112	0.46517
s__Prevotella_sp000758925	0.9252	8.4731	0.24529	0.46907
o__Bacteroidales	1.0658	9.901	0.25135	0.47646
f__Nitrospiraceae	-0.87391	6.9849	0.26065	0.48984
g__Pseudomonas_E_647464	-1.478	10.526	0.26567	0.495
s__DSSA01_sp011331335	-0.73005	6.8588	0.27575	0.50943
p__Proteobacteria	-1.0317	8.2841	0.28491	0.52194
g__Lancefieldella	1.1035	11.687	0.28866	0.5244
s__Leptotrichia_A_sp001274535	-0.92329	8.7183	0.30425	0.54815
s__Campylobacter_A_sp013201975	-0.77068	7.0453	0.31707	0.56657
s__Prevotella_salivae	-1.1842	11.844	0.33341	0.59092
g__Prevotella	0.97703	13.739	0.36107	0.63478
f__Pasteurellaceae	1.005	15.287	0.36504	0.63663
c__Actinomycetia	-0.68544	7.8861	0.37339	0.64602
s__Tannerella_forsythia	0.71023	8.2912	0.38166	0.65514
g__Pauljensenia	0.83877	12.829	0.39206	0.66482
o__Rhizobiales_A_504705	-0.64717	6.9731	0.3957	0.66482
s__Anaeroglobus_geminatus	-1.0285	10.822	0.39645	0.66482
s__Acinetobacter_sp000632455	0.90085	10.917	0.39975	0.66524
s__Lautropia_mirabilis	-0.86893	8.8939	0.40565	0.66619
s__Collinsella_aerofaciens_E	-0.50322	6.7861	0.40643	0.66619
s__Nanogingivalis_gingivitcus	-0.65322	7.7463	0.4143	0.67402
s__Lachnoanaerobaculum_saburreum	0.70467	6.7124	0.42562	0.6873
s__Acinetobacter_beijerinckii	-0.824	8.7525	0.44895	0.71964
o__Veillonellales	0.68854	9.7935	0.45857	0.72804
g__Streptococcus	0.73425	16.097	0.46377	0.72804
o__Burkholderiales_592524	0.63664	7.6805	0.46421	0.72804
s__Actinobacillus_C_733574_minor	0.71617	9.3835	0.46932	0.73079
s__Prevotella_marshii	-0.82139	9.505	0.47516	0.73465
c__Gammaproteobacteria	-0.71587	12.09	0.48208	0.7376
s__Hornefia_nodata	-0.55732	7.0405	0.48605	0.7376
s__Streptococcus_cristatus_B_353950	0.64405	11.648	0.48722	0.7376
f__Weeksellaceae	0.54448	8.1772	0.49288	0.74101
s__Prevotella_shahii	0.6762	10.124	0.50498	0.74916
s__Parvimonas_parva	-0.81215	9.419	0.50517	0.74916
s__Aquabacterium_B_592457_sp000768065	0.74142	10.899	0.52118	0.75976
g__Neisseria_563205	0.66022	14.727	0.52216	0.75976
s__Prevotella_falsenii	-0.80472	11.687	0.52277	0.75976
g__Acidipropionibacterium	0.67991	9.6702	0.53252	0.7688
c__Bacteroidia	-0.53944	9.0629	0.54009	0.7746
f__Acetobacteraceae	-0.53334	7.3984	0.54564	0.7769
s__Prevotella_oris	-0.83664	12.739	0.54882	0.7769
s__Fusobacterium_C_nucleatum_993114	0.34269	7.588	0.56108	0.78913
s__Treponema_B_986141_putidum	-0.62056	8.8131	0.56787	0.79356
g__Nanoperiomorbus	0.49636	7.135	0.58062	0.80621
s__Streptococcus_mitis_AR_351037	0.50607	16.005	0.5868	0.80885
s__Porphyromonas_A_859424_endodontalis	-0.68626	11.529	0.58994	0.80885
o__Burkholderiales_597441	0.3816	7.5782	0.59606	0.81214
f__Neisseriaceae_563222	0.52672	11.863	0.60202	0.81516
f__Micrococcaceae	0.51079	11.174	0.60851	0.81886
s__Porphyromonas_A_859424_gingivicanis	-0.56368	9.7062	0.61315	0.82005
f__Microbacteriaceae	0.40322	7.6834	0.63376	0.84244
f__Flavobacteriaceae	-0.48521	8.8648	0.64074	0.8447
f__Sphingomonadaceae	0.45616	10.027	0.64695	0.8447
g__Reyranella	-0.53314	9.3661	0.64709	0.8447
f__Megasphaeraceae	0.33263	7.3788	0.65666	0.85209
s__Peptostreptococcus_stomatis	0.43698	9.694	0.67604	0.86517
g__Aeromonas	-0.3092	6.9345	0.68213	0.86517
g__SDRW01	-0.35332	8.1449	0.6867	0.86517
f__Anaerovoracaceae	-0.41065	7.1608	0.68687	0.86517
g__Centipeda	-0.5625	11.235	0.68813	0.86517
s__Selenomonas_sputigena	0.38938	10.257	0.69317	0.86517
s__Slackia_A_exigua	0.55847	6.8441	0.69565	0.86517
g__Gemella	0.37102	13.703	0.69848	0.86517
p__Actinobacteriota	0.42871	6.879	0.70444	0.86642
g__Corynebacterium	0.33317	8.2406	0.70744	0.86642
f__Selenomonadaceae_42771	0.34833	11.459	0.72179	0.87906
s__Prevotella_vespertina	-0.50781	13.175	0.73324	0.88803
f__Pseudomonadaceae	-0.46151	12.206	0.74353	0.89338
f__Campylobacteraceae	0.30845	6.8473	0.74639	0.89338
s__UBA4285_sp902775895	-0.24883	6.7891	0.74995	0.89338
s__Prevotella_sp000688375	0.31523	6.7873	0.75775	0.89777
s__Peptostreptococcus_sp900240845	0.30296	6.8505	0.76562	0.90046
s__Porphyromonas_A_859423_pasteri	0.306	13.415	0.76828	0.90046
s__Prevotella_micans	-0.32359	7.1322	0.78641	0.91653
s__Shuttleworthia_satelles	-0.087574	6.7317	0.79373	0.91653
p__Unassigned_bacteria	0.18144	18.548	0.79472	0.91653
g__Sphingomonas_L_486704	0.25035	11.726	0.80113	0.91653
o__Planctomycetales	-0.28291	7.1868	0.80493	0.91653
o__Tissierellales	-0.28606	8.9207	0.81104	0.91653
s__Rothia_mucilaginosa	0.20505	11.666	0.81142	0.91653
s__Prevotella_oulorum	-0.21039	7.9409	0.83163	0.93165
s__Alloprevotella_tannerae	-0.3345	11.265	0.83335	0.93165
c__Bacilli	0.14654	12.463	0.84894	0.94105
f__Enterococcaceae	-0.27342	13.67	0.85175	0.94105
s__Streptococcus_peroris	0.14223	13.794	0.85599	0.94105
s__Fretibacterium_fastidiosum	-0.36328	8.7977	0.86238	0.94105
s__Campylobacter_A_pinnipediorum	0.14186	7.3032	0.86725	0.94105
s__Veillonella_A_dispar	-0.23654	15.097	0.86857	0.94105
g__Fusobacterium_C	-0.23949	13.653	0.87198	0.94105
g__Pseudoleptotrichia	-0.1861	6.7054	0.89277	0.95423
s__Helicobacter_E_pylori_C	-0.25494	11.295	0.89486	0.95423
p__Patescibacteria	-0.18659	12.234	0.89733	0.95423
s__Anaeroglobus_micronuciformis	-0.20228	11.576	0.90245	0.95502
g__Campylobacter_A	-0.10989	7.8744	0.93056	0.98001
f__Burkholderiaceae_A_592522	0.017059	14.134	0.9404	0.98561
s__Alloprevotella_sp003859795	0.149	7.1422	0.95843	0.99673
o__Saccharimonadales	-0.089297	7.8025	0.96034	0.99673
s__Scardovia_wiggsiae	0.14846	6.9168	0.96473	0.99673
s__Roseomonas_B_sp012927745	-0.0025006	8.9874	0.96995	0.9974
s__Alloprevotella_rava	-0.080109	9.6544	0.98497	1
s__Prosthecobacter_fluviatilis	-0.17409	13.721	0.99108	1
s__Cryptobacterium_curtum	0.16462	6.7061	1	1
s__Selenomonas_timonae	-0.038789	10.38	1	1
s__Oribacterium_sp000160135	-0.038233	7.1243	1	1
g__Bosea	0.037058	9.5063	1	1

## Sheet: edgeR_CPND-CPD
	log2FC	logCPM	Pvalues	FDR
s__Prosthecobacter_fluviatilis	9.5928	13.721	4.3257e-10	9.4299e-08
s__Aquabacterium_B_592457_sp000768065	7.2309	10.899	2.0234e-09	2.2055e-07
g__Bosea	5.4306	9.5063	7.4572e-08	5.4189e-06
s__Rhodovarius_crocodyli	5.3563	9.3257	1.0907e-06	5.9445e-05
s__Fretibacterium_fastidiosum	4.1752	8.7977	3.2395e-06	0.00014124
s__Peptostreptococcus_stomatis	4.845	9.694	4.7065e-06	0.00016655
s__Parvimonas_parva	4.2228	9.419	5.7965e-06	0.00016655
f__Fen_1342	-4.4138	9.2064	6.1118e-06	0.00016655
g__Reyranella	4.3332	9.3661	8.3334e-06	0.00020185
g__Acidipropionibacterium	4.8692	9.6702	9.6994e-06	0.00021145
s__Eggerthia_catenaformis	-3.9958	9.1882	1.8348e-05	0.00036363
g__Lancefieldella	-5.1598	11.687	2.0865e-05	0.00037904
g__Caulobacter_487784	5.5612	11.292	2.7466e-05	0.00046058
f__Burkholderiaceae_A_595422	-3.9526	9.1668	3.3817e-05	0.00050762
f__Rhodocyclaceae	-3.4027	8.0168	3.597e-05	0.00050762
s__F0058_sp000163695	3.8206	8.591	3.7257e-05	0.00050762
o__Tissierellales	3.7887	8.9207	4.0803e-05	0.00052324
s__Oribacterium_parvum	3.907	9.7536	7.025e-05	0.0008508
s__Prevotella_pleuritidis	5.0568	10.799	7.4721e-05	0.00085732
f__Flavobacteriaceae	3.1862	8.8648	8.0932e-05	0.00088216
s__GMQP_bins7_sp004366385	-3.6933	8.8889	9.0072e-05	0.00093503
f__Pseudomonadaceae	-5.0493	12.206	9.7515e-05	0.00096629
f__Veillonellaceae	-2.9883	8.5004	0.00010463	0.00099174
f__Selenomonadaceae_42771	4.4542	11.459	0.00011633	0.0010567
p__Myxococcota_A_473307	-2.8171	7.6337	0.00012448	0.0010855
s__Lautropia_mirabilis	3.2058	8.8939	0.00015788	0.0013238
f__Myxococcaceae	-3.1839	8.1839	0.00022145	0.001788
o__UBA1845	-2.7545	7.5981	0.00026945	0.0020979
g__Capnocytophaga_820690	3.357	9.4905	0.00054224	0.0039914
s__Tannerella_forsythia	2.7676	8.2912	0.00056536	0.0039914
s__Capnocytophaga_leadbetteri	3.8682	10.065	0.00056758	0.0039914
c__Bacteroidia	-2.7249	9.0629	0.00066785	0.0045497
s__Alloprevotella_sp003859795	2.1578	7.1422	0.001079	0.007128
f__Weeksellaceae	2.4556	8.1772	0.0011753	0.0075356
g__Peptostreptococcus	2.3515	7.9826	0.0014094	0.0087783
f__Xanthobacteraceae_503485	-2.6427	8.7033	0.0018002	0.010901
s__Oribacterium_sp000160135	1.8832	7.1243	0.0020045	0.01181
f__Atopobiaceae	2.5305	7.9546	0.0023154	0.013283
s__Prevotella_sp000758925	2.3454	8.4731	0.0025354	0.014172
s__Mogibacterium_pumilum	2.341	8.807	0.0027756	0.015127
s__Slackia_A_exigua	1.7951	6.8441	0.0029266	0.015561
s__Acinetobacter_guerrae	-2.3049	8.5783	0.0045869	0.023808
g__Bulleidia	1.7074	7.3394	0.0048846	0.024764
c__Actinomycetia	-1.9488	7.8861	0.0050662	0.0251
g__Mycobacterium	-1.74	7.3368	0.0052958	0.025655
s__Selenomonas_sputigena	2.9283	10.257	0.0057944	0.02746
f__Megasphaeraceae	1.6482	7.3788	0.0062584	0.028905
s__Prevotella_sp002251365	3.1852	10.922	0.0063644	0.028905
s__Prevotella_baroniae	-3.0152	10.292	0.0068816	0.030182
f__Helicobacteraceae	-1.8847	7.6924	0.0069224	0.030182
g__Zoogloea	2.297	7.9347	0.0075325	0.032198
f__Moraxellaceae	-2.7717	10.177	0.0087016	0.03648
g__DP_6	-1.5463	7.0238	0.0089851	0.036958
s__Prevotella_micans	1.5374	7.1322	0.0092794	0.037461
s__Prevotella_salivae	-2.8088	11.844	0.010328	0.040937
s__UBA1822_sp900545365	2.7138	10.061	0.011864	0.046185
s__Actinomyces_graevenitzii	-2.5711	10.301	0.012625	0.048284
s__Peptostreptococcus_sp900240845	1.4674	6.8505	0.014006	0.052605
s__Fusobacterium_C_canifelinum	1.991	7.9109	0.014237	0.052605
f__Actinomycetaceae	1.7978	8.1364	0.01772	0.064319
s__Prevotella_loescheii	1.7417	7.7768	0.017997	0.064319
s__Treponema_D_amylovorum	-2.1824	9.2196	0.019162	0.066454
f__Microbacteriaceae	1.632	7.6834	0.019205	0.066454
f__Neisseriaceae_563222	2.4626	11.863	0.020615	0.07022
s__Prevotella_sp902776665	-1.8525	8.0855	0.023651	0.078441
g__Burkholderia	-2.8296	10.64	0.023748	0.078441
g__Rothia	-2.1742	9.9779	0.024895	0.081001
g__Roseomonas_A_507058	1.8039	8.105	0.025868	0.08104
g__Fusobacterium_C	2.3281	13.653	0.026296	0.08104
o__Burkholderiales_597441	-1.6589	7.5782	0.026303	0.08104
s__Eubacterium_B_sulci	1.863	9.4633	0.026394	0.08104
g__Actinomyces	1.8759	8.4315	0.027094	0.082036
s__Prevotella_oris	-2.6495	12.739	0.028312	0.083744
g__Campylobacter_A	1.6567	7.8744	0.028427	0.083744
g__Sphingomonas_L_486704	2.618	11.726	0.029206	0.084893
c__Clostridia_258483	1.7754	9.4781	0.031449	0.089316
f__Treponemataceae	-1.3466	7.2176	0.031547	0.089316
g__Oribacterium	1.4675	7.067	0.037713	0.10335
o__Enterobacterales_A_737866	2.5247	14.549	0.037761	0.10335
g__Corynebacterium	1.7178	8.2406	0.037928	0.10335
s__Leptotrichia_A_sp001274535	-1.63	8.7183	0.038826	0.10449
s__Roseomonas_B_sp012927745	1.9725	8.9874	0.041543	0.11044
s__Tannerella_serpentiformis	1.3572	7.9414	0.042641	0.112
f__Anaerovoracaceae	1.0858	7.1608	0.045146	0.11717
s__Lachnoanaerobaculum_sp000296385	1.4264	7.7334	0.046753	0.11991
s__Prevotella_marshii	1.8744	9.505	0.048385	0.12163
o__Bacteroidales	-1.823	9.901	0.048542	0.12163
g__Fuerstia	1.1441	7.4118	0.055788	0.1382
s__HOT_345_sp003260355	1.9332	9.5443	0.057298	0.14035
g__Brevundimonas	2.2211	10.813	0.067154	0.16266
s__Streptococcus_peroris	-1.8196	13.794	0.072454	0.17357
s__Acinetobacter_pittii_659518	-1.0603	7.3642	0.075769	0.17803
g__Porphyromonas_A_859424	-1.6707	9.7237	0.075949	0.17803
g__Pseudomonas_E_647464	-1.9976	10.526	0.080036	0.18561
s__Prevotella_seregens	-1.3374	7.6271	0.089694	0.20582
s__Prevotella_oulorum	-1.2692	7.9409	0.092701	0.21051
f__Enterobacteriaceae_A	1.9534	13.463	0.1004	0.22385
f__Lachnospiraceae	1.4468	10.271	0.10063	0.22385
f__Planctomycetaceae	1.3406	8.4396	0.10402	0.22906
s__Lancefieldella_sp000411555	1.5184	11.752	0.10582	0.23039
g__Bradyrhizobium	-1.5636	9.6085	0.10674	0.23039
o__Burkholderiales_592524	1.1919	7.6805	0.11253	0.24051
s__Prevotella_scopos	-1.7656	15.663	0.11496	0.24314
s__Stenotrophomonas_A_615274_pavanii	-1.9401	12.023	0.11599	0.24314
s__Prevotella_vespertina	-1.8599	13.175	0.11764	0.24425
s__Prevotella_multiformis	-1.5374	10.393	0.12255	0.25205
s__Actinobacillus_C_733574_minor	-1.5261	9.3835	0.12544	0.25558
s__Filifactor_villosus	1.1298	8.2203	0.13093	0.26428
s__Treponema_B_986142_medium	1.3954	9.6689	0.13442	0.26885
g__Metamycoplasma	-1.2667	8.9976	0.13916	0.27355
s__Fusobacterium_C_nucleatum_993114	0.88879	7.588	0.13928	0.27355
s__Veillonella_A_dispar	-1.4765	15.097	0.14809	0.28824
s__Prevotella_aurantiaca	-1.346	10.026	0.16693	0.32031
s__Treponema_B_986141_putidum	1.1919	8.8131	0.1675	0.32031
g__Nanoperiomorbus	0.90595	7.135	0.17012	0.32183
g__SDRW01	0.9335	8.1449	0.17125	0.32183
s__Streptococcus_cristatus_B_353950	-1.2468	11.648	0.18099	0.33438
s__Selenomonas_timonae	1.2526	10.38	0.18189	0.33438
g__Aeromonas	0.84931	6.9345	0.18334	0.33438
g__Methylobacterium	1.355	10.831	0.18433	0.33438
s__Alloprevotella_rava	1.2716	9.6544	0.1856	0.33438
g__Roseomonas_B	0.94313	7.7494	0.1927	0.34433
p__Patescibacteria	-1.205	12.234	0.21665	0.38164
s__Scardovia_wiggsiae	0.71341	6.9168	0.21708	0.38164
p__Proteobacteria	0.93371	8.2841	0.21967	0.3831
o__Planctomycetales	0.78238	7.1868	0.22353	0.38402
s__Campylobacter_A_sp013201975	0.64428	7.0453	0.22372	0.38402
f__Bacteroidaceae	-0.97345	9.2918	0.23742	0.40435
s__Pyramidobacter_piscolens	-0.80225	7.32	0.26122	0.44144
g__Treponema_D	0.90989	8.4415	0.27119	0.45477
f__Micrococcaceae	1.0962	11.174	0.2775	0.46179
s__Rothia_mucilaginosa	-1.0729	11.666	0.28278	0.46702
s__Porphyromonas_A_859423_pogonae	-0.69818	7.6852	0.31321	0.51338
s__Porphyromonas_A_859424_gingivicanis	-0.88703	9.7062	0.33583	0.54339
s__Anaeroglobus_geminatus	0.96032	10.822	0.33732	0.54339
s__Streptococcus_mitis_AR_351037	-0.90811	16.005	0.33899	0.54339
s__Porphyromonas_A_859423_loveana	1.0526	10.774	0.3452	0.54619
s__Fusobacterium_C_vincentii	0.87266	9.4583	0.34575	0.54619
s__Mitsuokella_sp000469545	0.62445	7.2436	0.35479	0.55643
s__Leptotrichia_A_993758_hongkongensis	0.63895	6.8878	0.37113	0.57594
s__Prevotella_sp001553265	0.74409	8.7878	0.37394	0.57594
g__Prevotella	-0.94263	13.739	0.37515	0.57594
s__Acinetobacter_sp000632455	0.89863	10.917	0.38799	0.59149
f__Acetobacteraceae	0.56095	7.3984	0.39314	0.59517
s__Helicobacter_E_pylori_C	-0.98092	11.295	0.42194	0.63436
g__Pseudoleptotrichia	-0.47967	6.7054	0.42763	0.63784
s__Prevotella_nanceiensis	0.81733	11.825	0.4301	0.63784
s__Anaeroglobus_micronuciformis	-0.82598	11.576	0.43573	0.64182
f__Rhodobacteraceae	-0.5819	8.1883	0.44473	0.65068
s__Prevotella_falsenii	-0.79653	11.687	0.44775	0.65073
f__Dialisteraceae	0.69394	11.464	0.4545	0.65616
s__Metamycoplasma_faucium	0.52544	7.4503	0.46347	0.66471
s__Prevotella_enoeca	-0.53777	7.7959	0.46974	0.6693
s__Campylobacter_A_pinnipediorum	0.47345	7.3032	0.47599	0.67283
o__Rhizobiales_A_504705	0.45944	6.9731	0.47852	0.67283
s__Porphyromonas_A_859423_pasteri	-0.84799	13.415	0.48239	0.67283
s__Pauljensenia_pyogenes_A	0.58817	9.4226	0.49052	0.67283
s__Haemophilus_D_735815_parainfluenzae_K_735055	-0.62601	10.068	0.49347	0.67283
f__Lactobacillaceae	0.58491	8.9318	0.4935	0.67283
g__PALSA_1081	0.59803	7.6019	0.49382	0.67283
s__Treponema_zuelzerae	-0.42978	6.8041	0.50632	0.68558
s__Prevotella_sp003447235	0.57419	7.2116	0.51055	0.68704
s__Lachnoanaerobaculum_saburreum	0.61898	6.7124	0.51832	0.69322
s__Streptococcus_equinus	-0.72436	10.197	0.52517	0.69809
s__Prevotella_shahii	0.59508	10.124	0.54832	0.72057
s__Hornefia_nodata	0.30443	7.0405	0.55115	0.72057
s__Collinsella_aerofaciens_E	-0.27417	6.7861	0.552	0.72057
s__Acinetobacter_beijerinckii	-0.5563	8.7525	0.55681	0.72252
s__DSSA01_sp011331335	-0.32108	6.8588	0.56528	0.72917
f__Streptococcaceae	0.42723	8.0853	0.59381	0.76148
f__Leptotrichiaceae	0.34756	7.8472	0.59794	0.76229
s__UBA5809_sp002417965	0.26172	7.0555	0.62129	0.78745
s__Bulleidia_moorei	0.42782	10.861	0.6254	0.78807
s__Actinomyces_oris_A_386611	0.34825	7.922	0.64104	0.80013
s__Porphyromonas_A_859424_endodontalis	-0.48861	11.529	0.64234	0.80013
g__Halomonas_B	0.36455	9.7287	0.6491	0.80013
f__Burkholderiaceae_A_592522	0.56239	14.134	0.64965	0.80013
s__Prevotella_sp000688375	0.34698	6.7873	0.65611	0.80355
f__Rhizobiaceae_A_499470	0.3978	7.8677	0.67046	0.81653
f__Campylobacteraceae	-0.13218	6.8473	0.69158	0.83758
g__Streptococcus	-0.38775	16.097	0.7004	0.83942
o__Lactobacillales	-0.37735	14.216	0.7008	0.83942
f__Enterococcaceae	-0.3989	13.67	0.70554	0.84048
s__Cryptobacterium_curtum	0.46388	6.7061	0.73175	0.86697
g__Porphyromonas_A_859423	-0.35336	10.578	0.73591	0.86718
p__Actinobacteriota	0.31545	6.879	0.75458	0.8844
s__Alloprevotella_tannerae	-0.35439	11.265	0.75986	0.88583
s__Veillonella_A_denticariosi	-0.28752	12.195	0.7897	0.91571
f__Nitrospiraceae	0.15414	6.9849	0.79842	0.92093
s__Aeromonas_veronii_666751	0.24435	10.808	0.8094	0.92868
o__Saccharimonadales	0.15065	7.8025	0.81938	0.93056
s__Treponema_D_socranskii	0.21764	9.1942	0.82027	0.93056
o__Veillonellales	0.19873	9.7935	0.82384	0.93056
c__Alphaproteobacteria	0.20161	9.7539	0.83057	0.93173
s__Nanogingivalis_gingivitcus	0.13141	7.7463	0.83342	0.93173
c__Negativicutes	0.15109	8.6672	0.85821	0.95454
s__SDRW01_sp007845485	-0.1617	10.079	0.86824	0.95868
o__Actinomycetales	-0.14108	9.7939	0.87073	0.95868
f__Beijerinckiaceae	0.12897	8.3207	0.89307	0.9736
g__Veillonella_A	-0.14169	14.92	0.8993	0.9736
f__Burkholderiaceae_A_580492	-0.12735	8.1287	0.90114	0.9736
g__Acinetobacter	-0.12633	8.0019	0.90214	0.9736
f__Pasteurellaceae	0.08675	15.287	0.92944	0.99812
p__Unassigned_bacteria	0.050497	18.548	0.94108	1
s__Shuttleworthia_satelles	0.26143	6.7317	0.94246	1
g__Cupriavidus	0.068995	16.876	0.94994	1
c__Gammaproteobacteria	-0.052193	12.09	0.95748	1
g__Neisseria_563205	0.044971	14.727	0.95877	1
g__Gemella	-0.056917	13.703	0.96131	1
s__UBA4285_sp902775895	-0.1193	6.7891	0.9733	1
f__Sphingomonadaceae	-0.045346	10.027	0.97689	1
s__Alloprevotella_sp900095835	0.020465	10.988	0.9786	1
s__Leptotrichia_A_993758_buccalis	-0.047897	9.3826	0.98964	1
g__Alloprevotella	0.014037	9.3947	0.99093	1
g__Pauljensenia	-0.00020111	12.829	0.99496	1
g__Centipeda	-0.00159	11.235	0.99545	1
c__Bacilli	-0.01103	12.463	0.99697	1
o__Cytophagales	0.060932	7.6928	1	1
