# Supplementary material for: The Jejunal Microbiota in Patients With Chronic Pancreatitis: Results From a Pilot Study
Source: Gastro Hep Adv. 2026 Mar 3;5(5):100907. doi: 10.1016/j.gastha.2026.100907 (PMC13081173; doi:10.1016/j.gastha.2026.100907)
Supplement: Supplementary Table 3 — Pathway Profiles Observed (In-Silico) in the Jejunal Aspirate Samples. [file mmc3.xlsx]

## Sheet: JAs_functionalPathway
	Groups	Butanoate metabolism	Propanoate metabolism	Lipid biosynthesis proteins	Flagellar assembly	Carbohydrate metabolism	Cell division	Insulin signaling pathway	Carbohydrate digestion and absorption
CPIF150	CPD	104057	94387	91683	121511	11355	11077	8403	1538
CPIF153	CPND	120875	105675	108278	131871	13671	13571	9982	1991
CPIF154	CPND	1261238	1210948	696343	548796	89863	70902	49885	0
CPIF158	CPD	2997445	3091614	1442402	966981	47524	120585	96181	0
CPIF159	CPD	1638188	1558899	939471	675091	97389	82720	58277	4977
CPIF160	CPD	917288	832698	544488	380552	66339	35528	24019	0
CPIF161	CPD	231770	203800	214363	192666	34614	24469	23476	7123
CPIF162	CPND	4694019	4395393	2609450	1872906	233622	173404	105993	0
CPIF163	CPD	170155	139215	158851	29629	24152	20559	18203	6173
CPIF164	CPND	406582	428054	323690	254398	26945	30614	17460	2631
CPIF165	CPND	147459	108034	123067	9286	32334	6078	17399	6650
CPIF166	CPD	539930	494897	414426	295696	72223	39886	41939	9283
CPIF167	CPND	203435	158271	155424	102908	38624	15554	21444	6049
CPIF168	CPD	307935	264390	211962	162096	30836	25767	15612	4063
CPIF169	CPD	113156	100727	112200	27324	27545	8956	15423	6545
CPIF170	CPND	354405	325381	354115	60497	39268	56919	32098	5552
CPIF171	CPND	769321	696861	560035	183404	101135	52921	75222	9721
CPIF172	CPND	1262473	1239096	991882	678596	178324	77737	104445	2162
CPIF173	CPD	159486	130240	140037	57958	39173	13949	20182	7781
CPIF174	CPD	190326	169354	153972	85844	18077	21896	11748	3285
CPIF175	CPD	227346	190948	159161	208974	20283	20652	17255	2221
CPIF177	CPND	288502	262431	240967	64399	44218	34490	27362	5632
CPIF178	CPND	810811	794642	491381	384600	46115	46554	27984	2483
CPIF179	CPND	334368	292178	332667	81259	46509	51788	32733	7275
CPIF180	CPD	164608	135538	136012	122482	35458	19439	16083	7305
CPIF181	CPND	482377	416713	325698	345017	71865	40024	28377	7153
CPIF182	CPD	512248	473513	395599	351442	52483	43961	40292	10771
CPIF183	CPND	110785	90402	103513	70117	12727	14979	11252	4083
CPIF184	CPD	183952	145758	145277	135733	16931	22071	16595	3775
ECIF2	EC	271476	218968	252033	14439	54575	20337	31397	10999
ECIF3	EC	232703	189526	231906	8096	49275	15677	31284	10523
ECIF4	EC	924123	757306	632648	206709	176696	70697	68409	28567
ECIF5	EC	115165	98989	112373	50987	23120	11835	13450	6223
ECIF6	EC	2747195	2004147	1542107	37818	699948	223675	181702	109633
ECIF7	EC	168452	146974	182953	10382	29281	31293	19499	6630
ECIF8	EC	793975	744293	675726	199822	148261	71777	78119	18234
ECIF9	EC	1617190	1514960	881241	571411	94628	82169	64750	0
HCIF78	EC	487382	463805	340508	167604	70569	33868	29865	8350
IF-EC1	EC	158461	161013	261828	147105	35819	44337	28001	19384
