# Supplementary material for: The Jejunal Microbiota in Patients With Chronic Pancreatitis: Results From a Pilot Study
Source: Gastro Hep Adv. 2026 Mar 3;5(5):100907. doi: 10.1016/j.gastha.2026.100907 (PMC13081173; doi:10.1016/j.gastha.2026.100907)
Supplement: Supplementary Table 4 — (A) Significantly Altered Plasma Metabolite Profiles of the Groups and (B) Short Chain Fatty Acids (SCFAs) Detected in the Fecal Metabolite Profiles of the Groups. [file mmc4.xlsx]

## Sheet: Plasma Metabolite profiles
Supplementary Table S4a: Significantly altered Plasma metabolite profiles of the groups
Groups	Classes	CPD	CPND	EC
Hexoses/Sugar molecules	Monosaccharides	8020.5	7862.5	7590
Valine	amino acids	175.5	162	210
Lysine	amino acids	135	102.5	136
SM C16:0	Sphingomyelins	73.95	59.3	82.1
SM C24:1	Sphingomyelins	49.25	42.25	58.5
lysoPC a C16:0	Glycerophospholipids	124	18.15	137
SM C18:0	Sphingomyelins	17.2	13.8	17.3
lysoPC a C18:2	Glycerophospholipids	19.8	13.4	30.7
SM C24:0	Sphingomyelins	13.95	11.45	16.8
lysoPC a C18:1	Glycerophospholipids	17.3	6.17	25.3
SM C16:1	Sphingomyelins	8.73	5.05	13.1
SM C18:1	Sphingomyelins	5.78	4.86	8.69
lysoPC a C20:4	Glycerophospholipids	6.265	3.885	8.17
SM (OH) C22:1	Sphingomyelins	4.68	3.215	7.4
lysoPC a C18:0	Glycerophospholipids	38.75	2.575	50.9
Methionine sulfoxide	Biogenic amine	0.923	1.26	0.76
total DMA	Biogenic amine	0.7335	0.8525	0.365
SM C22:3	Sphingomyelins	0.0615	0.0435	0.167
lysoPC a C14:0	Glycerophospholipids	2.92	0	5.24
SM (OH) C14:1	Sphingomyelins	2.6	0	3.38
lysoPC a C17:0	Glycerophospholipids	2.105	0	2.31
PC ae C38:3	Glycerophospholipids	2.05	0	2.11
lysoPC a C20:3	Glycerophospholipids	1.885	0	3.05
PC ae C40:5	Glycerophospholipids	1.8	0	2.3
PC aa C40:4	Glycerophospholipids	1.495	0	2.13
PC aa C30:0	Glycerophospholipids	1.4	0	1.86
PC ae C40:6	Glycerophospholipids	1.345	0	1.95
PC ae C40:4	Glycerophospholipids	1.255	0	1.51
PC aa C32:2	Glycerophospholipids	1.034	0	2.19
PC ae C40:3	Glycerophospholipids	0.7845	0	0.897
PC aa C38:0	Glycerophospholipids	0.774	0	0.963
Symmetric dimethylarginine	Biogenic amine	0.664	0	0.639
PC aa C28:1	Glycerophospholipids	0.5885	0	0.958
PC ae C44:5	Glycerophospholipids	0.5735	0	0.935
PC ae C34:0	Glycerophospholipids	0.5545	0	0.625
PC ae C40:1	Glycerophospholipids	0.3725	0	0.622
PC ae C42:3	Glycerophospholipids	0.3715	0	0.335
PC ae C36:0	Glycerophospholipids	0.3155	0	0.316
C14	Tetradecanoylcarnitine	0.293	0	0.216
PC ae C42:0	Glycerophospholipids	0.2915	0	0.589
SM (OH) C24:1	Sphingomyelins	0.2585	0	0.75
PC aa C34:4	Glycerophospholipids	0.247	0	0.613
C14:1	Tetradecenoylcarnitine	0.2435	0	0.187
PC aa C40:3	Glycerophospholipids	0.2355	0	0.251
PC aa C40:1	Glycerophospholipids	0.231	0	0.49
SM C20:2	Sphingomyelins	0.181	0	0.174
PC ae C40:2	Glycerophospholipids	0.1735	0	0.84
Dihydroxyphenylalanine	Biogenic amine	0.1675	0	0.184
PC ae C30:0	Glycerophospholipids	0.162	0	0.19
PC aa C26:0	Glycerophospholipids	0.1485	0	0.38
Spermine	Biogenic amine	0.147	0	0.201
PC ae C32:2	Glycerophospholipids	0.119	0	0.343
C10:1	Decenoylcarnitine	0.116	0	0.123
C12-DC	Dodecanedioylcarnitine	0.1025	0	0.214
C12	Dodecanoylcarnitine	0.0945	0	0.072
PC aa C42:5	Glycerophospholipids	0.079	0	0.15
PC ae C42:2	Glycerophospholipids	0.078	0	0.176
C6 (C4:1-DC)	Hexanoylcarnitine (Fumarylcarnitine)	0.076	0	0
C7-DC	Pimeloylcarnitine	0.075	0	0.149
C5	Valerylcarnitine	0.064	0	0.13
C16	Hexadecanoylcarnitine	0.057	0	0.109
PC aa C32:3	Glycerophospholipids	0.05	0	0.174
C10:2	Decadienylcarnitine	0.05	0	0.116
PC aa C42:2	Glycerophospholipids	0.0485	0	0.126
PC aa C40:2	Glycerophospholipids	0.048	0	0.172
C18:1	Octadecenoylcarnitine	0.0455	0	0.094
PC ae C30:2	Glycerophospholipids	0.0445	0	0.102
PC aa C42:4	Glycerophospholipids	0.043	0	0.126
lysoPC a C28:0	Glycerophospholipids	0.042	0	0.094
PC aa C42:1	Glycerophospholipids	0.0395	0	0.081
C5:1-DC	Glutaconylcarnitine	0.039	0	0
C9	Nonaylcarnitine	0.025	0	0.05
C18	Octadecanoylcarnitine	0.021	0	0.041
PC ae C44:3	Glycerophospholipids	0.021	0	0.038
C16:1	Hexadecenoylcarnitine	0.0205	0	0.05
C14:2	Tetradecadienylcarnitine	0.02	0	0.034
C16:1-OH	Hydroxyhexadecenoylcarnitine	0.018	0	0.042
C18:2	Octadecadienylcarnitine	0.0175	0	0.042
C14:2-OH	Hydroxytetradecadienylcarnitine	0.0175	0	0.035
C16-OH	Hydroxyhexadecanoylcarnitine	0.013	0	0.025
C16:2-OH	Hydroxyhexadecadienylcarnitine	0.012	0	0.024
C16:2	Hexadecadienylcarnitine	0.0115	0	0.017
C14:1-OH	Hydroxytetradecenoylcarnitine	0.006	0	0.016
Dopamine	Biogenic amine	0	0	0.308
C5-M-DC	Methylglutarylcarnitine	0	0	0.059
Phenylalanine	amino acids	0	0	0
lysoPC a C24:0	Glycerophospholipids	0	0	0
PC ae C30:1	Glycerophospholipids	0	0	0

## Sheet: SCFAs
Supplementary Table S4b: Short Chain Fatty Acids (SCFAs) detected in the fecal metabolite profiles of the groups
Sample_ids	Groups	Butanoic acid	Propanoic acid	Acetic acid
HC10	EC	8316564668	3420409	185068623
Hc5	EC	2267403	920468	500608
Hc8	EC	8596901077	200581110	400131873
Hc14	EC	893437483	33326592	246391348
Hc2	EC	361724113	1488417	744200
Hc17	EC	4144813	2029957757	122591
Hc1	EC	642899	21878730	24301026
Cp60	CPND	8381511016	6147795991	38546306
Cp57	CPD	2448391	1042067	190886
Cp93	CPD	2065389	3112202	1433530817
Cp24	CPND	7015466161	31203475	314338212
Cp35	CPND	99075	109793	1750685
Cp19	CPD	152996013	12037512	75078632
Cp16	CPD	139647642	201376602	333959645
Cp1	CPND	66637	259171	2065529069
Cp15	CPD	110346	5725003	5139283854
Cp22	CPD	630651	647977	406136811
Cp46	CPND	1799736299	76153048	241349025
Cp3	CPD	1326462	6704119	40206963
Cp14	CPD	864919674	1642939729	52542981
Cp34	CPND	1865135164	648317	453182717
Cp9	CPD	461517238	7208145	708600899
Cp4	CPD		205052738	710617287
Cp2	CPND	382486832	2036363	540827674
Cp33	CPND	95176	916048396	622146950
Cp8	CPND	1386417169	458382218	1923005
Cp12	CPD	868286660	92717705	2473996035
